# Supplementary material for: Time-sensitive prefrontal involvement in associating confidence with task performance illustrates metacognitive introspection in monkeys
Source: Commun Biol. 2022 Aug 9;5:799. doi: 10.1038/s42003-022-03762-6 (PMC9363445; doi:10.1038/s42003-022-03762-6)
Supplement: Supplementary file 3 — Supplementary Data 1 [file 42003_2022_3762_MOESM3_ESM.xlsx]

## Sheet: Fig 1c
WT(s)	label
8.345	Perception
3.978	Perception
2.028	Perception
23.028	Perception
17.255	Perception
19.079	Perception
6.621	Perception
2.258	Perception
10.354	Perception
8.677	Perception
8.897	Perception
4.654	Perception
13.393	Perception
11.759	Perception
5.272	Perception
5.004	Perception
13.001	Perception
6.631	Perception
8.802	Perception
28.22	Perception
9.496	Perception
10.805	Perception
12.235	Perception
11.862	Perception
13.616	Perception
10.003	Perception
9.878	Perception
14.398	Perception
9.292	Perception
12.326	Perception
12.002	Perception
9.891	Perception
10.541	Perception
4.95	Perception
8.827	Perception
8.806	Perception
12.029	Perception
4.419	Perception
3.993	Perception
14.445	Perception
11.215	Perception
9.076	Perception
15.245	Perception
23.731	Perception
7.946	Perception
5.446	Perception
2.961	Perception
21.735	Perception
8.465	Perception
14.427	Perception
19.924	Perception
2.263	Perception
13.201	Perception
13.155	Perception
12.676	Perception
11.667	Perception
13.989	Perception
7.473	Perception
1.582	Perception
4.599	Perception
18.89	Perception
19.684	Perception
11.905	Perception
13.067	Perception
11.905	Perception
2.25	Perception
8.797	Perception
15.727	Perception
1.142	Perception
11.105	Perception
11.773	Perception
13.751	Perception
3.559	Perception
5.243	Perception
11.809	Perception
5.334	Perception
10.795	Perception
15.641	Perception
12.891	Perception
13.342	Perception
11.746	Perception
17.162	Perception
15.135	Perception
19.992	Perception
11.839	Perception
2.426	Perception
3.66	Perception
2.809	Perception
8.174	Perception
2.263	Perception
5.123	Perception
5.333	Perception
9.8	Perception
14.784	Perception
5.213	Perception
1.608	Perception
17.449	Perception
2.277	Perception
20.688	Perception
9.408	Perception
12.313	Perception
1.356	Perception
8.159	Perception
4.846	Perception
2.124	Perception
2.777	Perception
9.296	Perception
7.584	Perception
22.454	Perception
10.561	Perception
18.55	Perception
17.73	Perception
16.28	Perception
18.888	Perception
1.467	Perception
9.939	Perception
2.44	Perception
8.508	Perception
7.517	Perception
10.502	Perception
2.259	Perception
10.129	Perception
8.944	Perception
1.253	Perception
14.036	Perception
1.668	Perception
18.753	Perception
17.15	Perception
13.261	Perception
10.921	Perception
10.42	Perception
28.702	Perception
20.377	Perception
0.9517	Perception
10.191	Perception
7.918	Perception
9.198	Perception
11.343	Perception
10.254	Perception
0.876	Perception
0.869	Perception
20.265	Perception
10.602	Perception
8.139	Perception
14.432	Perception
6.705	Perception
10.613	Perception
14.845	Perception
1.626	Perception
11.609	Perception
4.978	Perception
2.021	Perception
9.785	Perception
23.009	Perception
13.236	Perception
10.268	Perception
10.66	Perception
14.116	Perception
11.578	Perception
12.081	Perception
12.578	Perception
19.587	Perception
17.76	Perception
15.104	Perception
17.557	Perception
2.177	Perception
16.261	Perception
6.281	Perception
19.278	Perception
6.735	Perception
1.653	Perception
13.427	Perception
18.456	Perception
11.863	Perception
11.607	Perception
19.3	Perception
16.011	Perception
11.078	Perception
14.519	Perception
15.871	Perception
1.878	Perception
10.985	Perception
3.167	Perception
19.94	Perception
6.785	Perception
7.347	Perception
18.906	Perception
20.901	Perception
6.348	Perception
11.627	Perception
13.048	Perception
10.626	Perception
8.344	Perception
8.555	Perception
11.575	Perception
28.829	Perception
17.832	Perception
15.776	Perception
10.636	Perception
11.944	Perception
12.966	Perception
1.065	Perception
8.212	Perception
0.839	Perception
5.376	Perception
9.651	Perception
2.194	Perception
11.314	Perception
10.468	Perception
14.247	Perception
9.009	Perception
2.175	Perception
17.056	Perception
11.316	Perception
1.772	Perception
14.197	Perception
10.236	Perception
10.562	Perception
7.74	Perception
9.918	Perception
1.036	Perception
7.227	Perception
17.283	Perception
24.84	Perception
19.473	Perception
16.736	Perception
8.747	Perception
8.688	Perception
8.576	Perception
8.399	Perception
25.306	Perception
3.02	Perception
10.935	Perception
18.343	Perception
6.696	Perception
14.251	Perception
12.247	Perception
16.828	Perception
12.906	Perception
1.246	Perception
18.008	Perception
18.317	Perception
12.079	Perception
12.772	Perception
16.026	Perception
6.375	Perception
1.631	Perception
6.663	Perception
7.047	Perception
3.408	Perception
1.427	Perception
6.289	Perception
1.591	Perception
12.966	Perception
2.961	Perception
14.51	Perception
20.529	Perception
12.742	Perception
24.719	Perception
11.416	Perception
17.447	Perception
11.676	Perception
1.575	Perception
3.077	Perception
9.768	Perception
11.17	Perception
13.166	Perception
15.013	Perception
15.629	Perception
8.669	Perception
12.338	Perception
4.182	Perception
16.879	Perception
4.808	Perception
10.131	Perception
13.135	Perception
9.765	Perception
12.186	Perception
5.803	Perception
7.908	Perception
3.183	Perception
1.98	Perception
3.569	Perception
2.492	Perception
12.228	Perception
10.653	Perception
7.202	Perception
0.912	Perception
1.102	Perception
11.622	Perception
9.506	Perception
19.811	Perception
17.863	Perception
7.369	Perception
18.316	Perception
19.912	Perception
12.19	Perception
17.037	Perception
16.089	Perception
11.338	Perception
4.367	Perception
10.067	Perception
0.804	Perception
7.523	Perception
11.876	Perception
14.804	Perception
12.594	Perception
12.669	Perception
12.088	Perception
9.329	Perception
14.619	Perception
4.675	Perception
1.97	Perception
9.376	Perception
10.766	Perception
2.359	Perception
1.963	Perception
13.702	Perception
9.66	Perception
10.434	Perception
11.511	Perception
13.059	Perception
8.179	Perception
1.42	Perception
12.748	Perception
12.419	Perception
20.248	Perception
4.857	Perception
20.523	Perception
14.484	Perception
13.445	Perception
10.422	Perception
10.198	Perception
7.283	Perception
12.586	Perception
6.118	Perception
2.25	Perception
4.603	Perception
17.13	Perception
10.416	Perception
14.636	Perception
27.616	Perception
10.286	Perception
25.42	Perception
10.64	Perception
9.617	Perception
9.176	Perception
13.869	Perception
15.011	Perception
10.641	Perception
15.886	Perception
5.163	Perception
20.093	Perception
9.976	Perception
13.377	Perception
16.103	Perception
8.358	Perception
10.051	Perception
3.944	Perception
0.853	Perception
20.937	Perception
16.339	Perception
9.831	Perception
19.504	Perception
19.9	Perception
12.354	Perception
14.853	Perception
22.337	Perception
17.957	Perception
9.234	Perception
2.268	Perception
9.097	Perception
3.245	Perception
14.759	Perception
9.908	Perception
9.734	Perception
7.754	Perception
11.995	Perception
21.638	Perception
12.839	Perception
16.85	Perception
17.428	Perception
17.044	Perception
22.512	Perception
7.243	Perception
4.472	Perception
10.241	Perception
1.684	Perception
10.777	Perception
19.713	Perception
6.105	Perception
10.467	Perception
8.099	Perception
23.654	Perception
4.185	Perception
1.341	Perception
1.146	Perception
19.782	Perception
9.447	Perception
11.936	Perception
8.861	Perception
3.39	Perception
6.998	Perception
8.721	Perception
8.097	Perception
9.819	Perception
11.715	Perception
12.582	Perception
10.937	Perception
18.958	Perception
21.345	Perception
13.583	Perception
12.46	Perception
10.107	Perception
3.637	Perception
12.435	Perception
19.788	Perception
6.327	Perception
13.659	Perception
11.956	Perception
14.009	Perception
12.216	Perception
24.08	Perception
23.004	Perception
18.175	Perception
4.984	Perception
7.48	Perception
10.979	Perception
26.959	Perception
10.73	Perception
12.497	Perception
12.635	Perception
14.525	Perception
16.469	Perception
14.68	Perception
5.837	Perception
23.738	Perception
1.13	Perception
9.843	Perception
6.216	Perception
9.2	Perception
13.726	Perception
10.001	Perception
10.784	Perception
9.171	Perception
7.094	Perception
15.104	Perception
13.935	Perception
10.463	Perception
26.786	Perception
15.476	Perception
18.657	Perception
8.551	Perception
8.733	Perception
8.623	Perception
0.931	Perception
9.664	Perception
9.453	Perception
10.878	Perception
21.549	Perception
14.088	Perception
10.454	Perception
10.111	Perception
26.085	Perception
11.735	Perception
4.029	Perception
14.354	Perception
8.164	Perception
14.444	Perception
7.76	Perception
11.415	Perception
1.34	Perception
17.157	Perception
14.594	Perception
19.72	Perception
12.676	Perception
12.644	Perception
3.55	Perception
9.532	Perception
0.879	Perception
3.528	Perception
11.064	Perception
9.816	Perception
4.459	Perception
12.607	Perception
19.112	Perception
6.532	Perception
13.649	Perception
14.446	Perception
10.05	Perception
18.002	Perception
11.675	Perception
15.821	Perception
4.978	Perception
26.895	Perception
12.253	Perception
7.316	Perception
1.091	Perception
12.844	Perception
3.419	Perception
11.011	Perception
8.976	Perception
9.3	Perception
12.545	Perception
11.166	Perception
11.987	Perception
18.743	Perception
3.907	Perception
6.04	Perception
11.59	Perception
13.978	Perception
7.754	Perception
13.876	Perception
6.872	Perception
12.78	Perception
11.166	Perception
15.164	Perception
28.452	Perception
2.289	Perception
24.441	Perception
23.336	Perception
9.169	Perception
9.981	Perception
4.431	Perception
10.033	Perception
16.655	Perception
17.333	Perception
9.949	Perception
26.138	Perception
10.999	Perception
17.829	Perception
4.402	Perception
2.228	Perception
2.88	Perception
8.644	Perception
7.06	Perception
9.747	Perception
18.887	Perception
17.504	Perception
13.434	Perception
17.196	Perception
3.359	Perception
27.744	Perception
7.882	Perception
7.6	Perception
9.336	Perception
10.029	Perception
11.827	Perception
8.631	Perception
9.629	Perception
19.302	Perception
14.699	Perception
11.555	Perception
27.363	Perception
25.801	Perception
15.923	Perception
12.874	Perception
15.38	Perception
1.765	Perception
1.02	Perception
8.1	Perception
10.266	Perception
10.748	Perception
9.568	Perception
2.373	Perception
10.708	Perception
27.05	Perception
8.913	Perception
27.287	Perception
26.009	Perception
25.227	Perception
10.376	Perception
2.991	Perception
16.196	Perception
11.28	Perception
16.711	Perception
12.257	Perception
10.979	Perception
4.228	Perception
0.984	Perception
13.096	Perception
4.977	Perception
15.034	Perception
23.274	Perception
13.5	Perception
9.508	Perception
13.781	Perception
11.484	Perception
2.99	Perception
10.628	Perception
8.243	Perception
9.055	Perception
1.079	Perception
12.046	Perception
10.504	Perception
11.494	Perception
7.952	Perception
14.028	Perception
9.923	Perception
14.773	Perception
15.977	Perception
1.718	Perception
10.665	Perception
19.722	Perception
24.844	Perception
11.147	Perception
15.657	Perception
9.83	Perception
9.519	Perception
5.637	Perception
1.053	Perception
9.907	Perception
0.812	Perception
6.269	Perception
16.896	Perception
10.97	Perception
4.928	Perception
16.761	Perception
11.193	Perception
12.77	Perception
16.943	Perception
11.154	Perception
8.521	Perception
9.769	Perception
7.568	Perception
12.077	Perception
7.386	Perception
3.089	Perception
9.916	Perception
11.614	Perception
14.963	Perception
4.195	Perception
12.577	Perception
10.648	Perception
8.252	Perception
19.402	Perception
11.394	Perception
22.154	Perception
15.132	Perception
17.398	Perception
14.384	Perception
9.046	Perception
0.865	Perception
7.438	Perception
8.974	Perception
8.012	Perception
7.891	Perception
9.094	Perception
15.285	Perception
9.957	Perception
6.022	Perception
13.484	Perception
13.993	Perception
5.664	Perception
4.72	Perception
9.535	Perception
9.945	Perception
13.22	Perception
4.281	Perception
1.02	Perception
12.359	Perception
9.032	Perception
12.297	Perception
18.041	Perception
13.148	Perception
13.821	Perception
11.348	Perception
15.221	Perception
8.796	Perception
7.491	Perception
3.552	Perception
1.301	Perception
11.767	Perception
9.084	Perception
9.736	Perception
10.595	Perception
22.18	Perception
13.215	Perception
12.824	Perception
20.124	Perception
9.303	Perception
10.841	Perception
3.563	Perception
9.32	Perception
11.464	Perception
13.943	Perception
22.484	Perception
18.021	Perception
14.966	Perception
22.19	Perception
27.867	Perception
5.851	Perception
16.827	Perception
0.831	Perception
12.22	Perception
11.342	Perception
20.319	Perception
12.075	Perception
22.534	Perception
18.787	Perception
3.816	Perception
13.819	Perception
12.792	Perception
12.909	Perception
11.237	Perception
10.779	Perception
16.41	Perception
13.034	Perception
5.169	Perception
13.89	Perception
9.456	Perception
2.293	Perception
9.43	Perception
20.884	Perception
6.09	Perception
10.324	Perception
15.487	Perception
8.301	Perception
8.273	Perception
14.044	Perception
9.854	Perception
6.667	Perception
6.282	Perception
26.152	Perception
16.089	Perception
14.501	Perception
5.483	Perception
10.314	Perception
26.488	Perception
10.323	Perception
26.933	Perception
24.032	Perception
11.403	Perception
15.29	Perception
22.248	Perception
10.585	Perception
4.562	Perception
4.027	Perception
7.058	Perception
10.125	Perception
2.916	Perception
16.296	Perception
12.127	Perception
11.291	Perception
5.589	Perception
7.284	Perception
12.554	Perception
19.887	Perception
12.717	Perception
14.975	Perception
13.201	Perception
25.215	Perception
2.003	Perception
17.685	Perception
10.475	Perception
7.591	Perception
13.641	Perception
4.422	Perception
15.284	Perception
13.213	Perception
10.634	Perception
14.388	Perception
14.427	Perception
11.165	Perception
17.586	Perception
12.72	Perception
14.194	Perception
8.698	Perception
20.673	Perception
7.01	Perception
7.379	Perception
18.258	Perception
11.499	Perception
6.067	Perception
9.798	Perception
10.584	Perception
14.058	Perception
13.206	Perception
12.981	Perception
10.94	Perception
15.289	Perception
15.26	Perception
13.856	Perception
20.702	Perception
4.011	Perception
7.707	Perception
11.159	Perception
10.278	Perception
20.139	Perception
13.204	Perception
12.629	Perception
13.513	Perception
15.563	Perception
13.548	Perception
16.872	Perception
13.826	Perception
0.989	Perception
22.931	Perception
11.552	Perception
12.591	Perception
7.796	Perception
2.48	Perception
11.211	Perception
13.568	Perception
19.507	Perception
12.826	Perception
16.713	Perception
2.755	Perception
25.579	Perception
29.046	Perception
3.041	Perception
17.518	Perception
10.751	Perception
23.137	Perception
2.079	Perception
10.722	Perception
10.383	Perception
9.884	Perception
13.933	Perception
11.758	Perception
8.223	Perception
4.766	Perception
18.244	Perception
14.757	Perception
10.14	Perception
8.768	Perception
4.429	Perception
2.838	Perception
6.911	Perception
6.338	Perception
14.37	Perception
29.865	Perception
27.651	Perception
13.746	Perception
12.497	Perception
16.493	Perception
0.983	Perception
3.084	Perception
1.449	Perception
7.52	Perception
1.42	Perception
6.145	Perception
13.498	Perception
13.53	Perception
7.116	Perception
12.589	Perception
21.796	Perception
17.025	Perception
25.935	Perception
11.209	Perception
11.891	Perception
3.965	Perception
1.232	Perception
22.78	Perception
3.813	Perception
3.865	Perception
8.951	Perception
11.48	Perception
13.822	Perception
19.435	Perception
12.369	Perception
11.345	Perception
2.522	Perception
9.543	Perception
11.543	Perception
13.104	Perception
13.478	Perception
9.822	Perception
0.822	Perception
3.59	Perception
2.016	Perception
0.849	Perception
9.532	Perception
4.728	Perception
12.003	Perception
5.667	Perception
16.201	Perception
13.11	Perception
8.707	Perception
13.01	Perception
12.528	Perception
15.503	Perception
10.096	Perception
7.787	Perception
18.096	Perception
12.781	Perception
9.21	Perception
16.138	Perception
13.677	Perception
19.111	Perception
25.219	Perception
13.149	Perception
12.34	Perception
13.142	Perception
9.704	Perception
12.521	Perception
6.577	Perception
8.01	Perception
8.624	Perception
2.17	Perception
9.577	Perception
8.56	Perception
15.826	Perception
19.282	Perception
10.942	Perception
2.009	Perception
1.311	Perception
22.433	Perception
7.754	Perception
12.391	Perception
15.292	Perception
2.215	Perception
8.883	Perception
4.101	Perception
10.058	Perception
5.426	Perception
5.344	Perception
12.922	Perception
5.022	Perception
10.406	Perception
14.476	Perception
15.96	Perception
7.814	Perception
9.632	Perception
8.236	Perception
8.997	Perception
22.001	Perception
17.766	Perception
2.818	Perception
1.691	Perception
8.071	Perception
10.754	Perception
12.393	Perception
1.167	Perception
9.992	Perception
10.176	Perception
27.494	Perception
12.562	Perception
16.53	Perception
24.926	Perception
10.107	Perception
1.203	Perception
8.371	Perception
13.362	Perception
12.747	Perception
20.504	Perception
14.414	Perception
2.103	Perception
12.888	Perception
26.171	Perception
1.769	Perception
24.122	Perception
13.23	Perception
17.659	Perception
11.987	Perception
11.125	Perception
14.326	Perception
11.892	Perception
1.238	Perception
2.814	Perception
8.14	Perception
2.486	Perception
1.694	Perception
13.024	Perception
18.212	Perception
13.01	Perception
20.048	Perception
12.017	Perception
15.331	Perception
14.689	Perception
8.598	Perception
9.883	Perception
8.508	Perception
8.806	Perception
5.12	Perception
9.124	Perception
12.063	Perception
26.568	Perception
8.506	Perception
3.791	Perception
1.309	Perception
10.44	Perception
11.781	Perception
1.374	Perception
3.042	Perception
2.864	Perception
10.237	Perception
9.751	Perception
4.398	Perception
4.415	Perception
0.81	Perception
10.718	Perception
11.075	Perception
12.742	Perception
2.901	Perception
1.331	Perception
14.418	Perception
20.488	Perception
2.024	Perception
5.099	Perception
9.942	Perception
9.782	Perception
7.1	Perception
1.188	Perception
25.332	Perception
8.783	Perception
17.788	Perception
10.572	Perception
12.762	Perception
13.757	Perception
24.444	Perception
5.324	Perception
8.003	Perception
17.315	Perception
8.765	Perception
5.737	Perception
7.533	Perception
14.117	Perception
17.643	Perception
6.345	Perception
8.959	Perception
9.703	Perception
3.845	Perception
3.356	Perception
13.155	Perception
7.699	Perception
10.628	Perception
2.141	Perception
12.779	Perception
24.682	Perception
9.635	Perception
9.204	Perception
9.782	Perception
14.865	Perception
9.86	Perception
12.403	Perception
16.837	Perception
12.39	Perception
8.031	Perception
10.156	Perception
11.825	Perception
18.543	Perception
1.203	Perception
9.999	Perception
23.064	Perception
11.565	Perception
28.731	Perception
12.631	Perception
10.577	Perception
11.778	Perception
10.263	Perception
2.783	Perception
7.645	Perception
14.307	Perception
16.654	Perception
12.812	Perception
2.442	Perception
3.589	Perception
4.576	Perception
20.233	Perception
11.856	Perception
8.376	Perception
12.997	Perception
8.988	Perception
12.253	Perception
10.152	Perception
5.833	Perception
10.546	Perception
11.488	Perception
2.374	Perception
13.011	Perception
1.176	Perception
13.276	Perception
10.023	Perception
14.718	Perception
3.079	Perception
7.054	Perception
2.233	Perception
7.917	Perception
10.642	Perception
6.783	Perception
18.585	Perception
13.917	Perception
13.76	Perception
11.43	Perception
12.857	Perception
17.09	Perception
17.591	Perception
9.422	Perception
8.158	Perception
17.334	Perception
15.738	Perception
6.413	Perception
11.55	Perception
10.081	Perception
6.688	Perception
12.122	Perception
16.107	Perception
26.475	Perception
8.999	Perception
9.497	Perception
0.836	Perception
11.087	Perception
9.064	Perception
6.928	Perception
12.49	Perception
1.68	Perception
8.545	Perception
13.555	Perception
11.235	Perception
5.805	Perception
19.848	Perception
12.109	Perception
8.948	Perception
21.595	Perception
13.806	Perception
0.983	Perception
10.462	Perception
7.939	Perception
13.522	Perception
16.516	Perception
19.259	Perception
5.89	Perception
2.872	Perception
11.229	Perception
14.943	Perception
9.6	Perception
2.118	Perception
11.253	Perception
11.765	Perception
14.294	Perception
2.119	Perception
9.154	Perception
10.23	Perception
1.613	Perception
15.51	Perception
4.959	Perception
12.56	Perception
7.9	Perception
12.124	Perception
12.295	Perception
7.18	Perception
2.457	Perception
4.157	Perception
13.985	Perception
11.385	Perception
16.663	Perception
4.711	Perception
9.53	Perception
12.932	Perception
20.902	Perception
2.89	Perception
3.327	Perception
5.263	Perception
2.312	Perception
7.077	Perception
3.596	Perception
28.126	Perception
13.15	Perception
22.434	Perception
12.175	Perception
11.573	Perception
14.664	Perception
6.63	Perception
8.158	Perception
0.89	Perception
9.107	Perception
7.028	Perception
2.109	Perception
12.639	Perception
12.263	Perception
15.709	Perception
17.617	Perception
2.176	Perception
1.697	Perception
10.192	Perception
14.776	Perception
8.451	Perception
5.431	Perception
19.22	Perception
11.249	Perception
1.684	Perception
16.529	Perception
11.698	Perception
2.081	Perception
3.021	Perception
9.642	Perception
6.011	Perception
7.064	Perception
13.121	Perception
1.129	Perception
9.671	Perception
16.08	Perception
11.259	Perception
11.252	Perception
4.337	Perception
5.954	Perception
6.684	Perception
0.862	Perception
11.019	Perception
6.218	Perception
11.339	Perception
13.804	Perception
7.227	Perception
8.106	Perception
7.57	Perception
11.879	Perception
7.689	Perception
17.047	Perception
8.797	Perception
1.342	Perception
3.087	Perception
8.25	Perception
11.59	Perception
10.937	Perception
12.13	Perception
7.369	Perception
4.513	Perception
11.301	Perception
13.098	Perception
7.885	Perception
15.65	Perception
10.54	Perception
2.022	Perception
14.309	Perception
11.059	Perception
16.229	Perception
8.755	Perception
12.365	Perception
13.521	Perception
8.124	Perception
13.53	Perception
9.415	Perception
7.347	Perception
8.18	Perception
13.13	Perception
3.758	Perception
0.832	Perception
7.322	Perception
20.274	Perception
15.474	Perception
10.505	Perception
14.192	Perception
8.251	Perception
21.14	Perception
11.687	Perception
12.921	Perception
7.939	Perception
9.797	Perception
21.594	Perception
3.752	Perception
9.265	Perception
9.582	Perception
8.452	Perception
25.152	Perception
14.428	Perception
1.498	Perception
2.543	Perception
13.385	Perception
14.109	Perception
10.385	Perception
7.492	Perception
12.439	Perception
15.233	Perception
15.842	Perception
5.185	Perception
3.803	Perception
2.613	Perception
8.938	Perception
5.688	Perception
12.507	Perception
15.491	Perception
9.393	Perception
10.795	Perception
8.937	Perception
10.986	Perception
13.315	Perception
16.809	Perception
3.556	Perception
2.643	Perception
0.881	Perception
9.226	Perception
6.652	Perception
16.917	Perception
17.756	Perception
18.478	Perception
14.466	Perception
14.626	Perception
9.37	Perception
7.285	Perception
9.161	Perception
10.028	Perception
15.469	Perception
3.702	Perception
6.269	Perception
0.857	Perception
14.119	Perception
15.196	Perception
13.468	Perception
0.919	Perception
14.922	Perception
14.362	Perception
17.929	Perception
23.491	Perception
10.649	Perception
8.318	Perception
12.439	Perception
5.214	Perception
1.894	Perception
8.118	Perception
5.334	Perception
5.533	Perception
6.173	Perception
11.918	Perception
10.355	Perception
9.801	Perception
12.715	Perception
12.757	Perception
5.063	Perception
4.634	Perception
4.241	Perception
7.917	Perception
2.15	Perception
18.857	Perception
1.075	Perception
12.643	Perception
7.337	Perception
10.729	Perception
0.841	Perception
11.292	Perception
15.92	Perception
8.98	Perception
3.045	Perception
16.548	Perception
14.884	Perception
13.915	Perception
8.407	Perception
19.515	Perception
16.519	Perception
11.409	Perception
9.002	Perception
12.206	Perception
10.702	Perception
5.383	Perception
4.569	Perception
4.146	Perception
1.323	Perception
1.835	Perception
14.898	Perception
22.504	Perception
7.801	Perception
0.864	Perception
10.841	Perception
7.705	Perception
6.931	Perception
13.768	Perception
12.886	Perception
11.029	Perception
16.869	Perception
10.407	Perception
13.855	Perception
15.049	Perception
4.391	Perception
11.58	Perception
8.942	Perception
3.118	Perception
5.42	Perception
13.454	Perception
7.739	Perception
8.876	Perception
16.877	Perception
22.094	Perception
11.455	Perception
3.784	Perception
15.615	Perception
8.162	Perception
11.073	Perception
8.04	Perception
14.083	Perception
15.624	Perception
11.858	Perception
5.601	Perception
11.941	Perception
3.8426	Perception
2.125	Perception
13.082	Perception
19.192	Perception
9.733	Perception
1.416	Perception
15.855	Perception
11.525	Perception
2.622	Perception
5.32	Perception
14.801	Perception
11.498	Perception
17.931	Perception
14.556	Perception
3.93	Perception
7.622	Perception
2.924	Perception
7.476	Perception
18.062	Perception
20.424	Perception
1	Perception
13.899	Perception
12.704	Perception
12.869	Perception
12.543	Perception
13.161	Perception
10.656	Perception
11.463	Perception
12.824	Perception
0.823	Perception
7.229	Perception
20.427	Perception
4.097	Perception
0.8159	Perception
10.748	Perception
8.163	Perception
3.677	Perception
2.915	Perception
0.87	Perception
9.251	Perception
6.185	Perception
2.98	Perception
4.526	Perception
4.124	Perception
6.089	Perception
10.516	Perception
10.212	Perception
1.296	Perception
8.721	Perception
9.375	Perception
1.315	Perception
1.949	Perception
13.155	Perception
11.343	Perception
6.583	Perception
18.124	Perception
9.673	Perception
1.356	Perception
11.263	Perception
1.373	Perception
2.188	Perception
15.458	Perception
2.775	Perception
11.277	Perception
9.538	Perception
17.827	Perception
4.982	Perception
12.063	Perception
13.096	Perception
12.682	Perception
7.391	Perception
10.512	Perception
8.265	Perception
1.188	Perception
2.418	Perception
2.949	Perception
8.534	Perception
12.347	Perception
12.688	Perception
13.713	Perception
10.489	Perception
13.471	Perception
9.702	Perception
5.412	Perception
12.878	Perception
10.013	Perception
16.305	Perception
1.773	Perception
6.94	Perception
10.465	Perception
3.084	Perception
2	Perception
12.872	Perception
11.609	Perception
7.763	Perception
10.017	Perception
12.427	Perception
9.024	Perception
13.781	Perception
9.753	Perception
11.282	Perception
2.221	Perception
18.059	Perception
24.577	Perception
2.622	Perception
8.867	Perception
11.745	Perception
11.155	Perception
17.452	Perception
9.526	Perception
2.788	Perception
11.606	Perception
3.5	Perception
8.442	Perception
8.117	Perception
9.878	Perception
14.657	Perception
14.609	Perception
14.214	Perception
19.317	Perception
8.287	Perception
8.82	Perception
10.709	Perception
9.993	Perception
9.063	Perception
1.478	Perception
12.639	Perception
10.806	Perception
8.985	Perception
9.445	Perception
11.911	Perception
8.564	Perception
15.167	Perception
21.227	Perception
10.454	Perception
18.635	Perception
7.856	Perception
3.588	Perception
8.661	Perception
5.176	Perception
7.532	Perception
5.393	Perception
9.443	Perception
11.182	Perception
8.357	Perception
11.183	Perception
11.408	Perception
8.618	Perception
17.625	Perception
11.598	Perception
10.473	Perception
1.761	Perception
10.435	Perception
13.099	Perception
5.282	Perception
9.159	Perception
20.525	Perception
18.397	Perception
11.01	Perception
1.059	Perception
8.178	Perception
7.391	Perception
9.782	Perception
3.339	Perception
12.857	Perception
19.205	Perception
15.745	Perception
11.84	Perception
20.453	Perception
14.922	Perception
11.239	Perception
12.761	Perception
5.626	Perception
14.119	Perception
14.077	Perception
14.34	Perception
9.657	Perception
13.087	Perception
11.873	Perception
12.968	Perception
10.438	Perception
13.753	Perception
11.905	Perception
15.905	Perception
8.73	Perception
10.461	Perception
4.142	Perception
6.674	Perception
6.49	Perception
6.204	Perception
12.769	Perception
4.772	Perception
2.348	Perception
8.656	Perception
9.769	Perception
10.03	Perception
15.778	Perception
19.765	Perception
12.555	Perception
12.831	Perception
12.181	Perception
8.13	Perception
8.389	Perception
8.677	Perception
5.401	Perception
6.75	Required wagering time
5.25	Required wagering time
6.25	Required wagering time
5.25	Required wagering time
6.5	Required wagering time
8.25	Required wagering time
7.5	Required wagering time
6.5	Required wagering time
9	Required wagering time
5.75	Required wagering time
6.75	Required wagering time
8.25	Required wagering time
6.25	Required wagering time
7	Required wagering time
8.75	Required wagering time
5	Required wagering time
7	Required wagering time
9	Required wagering time
7.25	Required wagering time
8.25	Required wagering time
5.25	Required wagering time
6.75	Required wagering time
10.5	Required wagering time
5	Required wagering time
7.5	Required wagering time
5.5	Required wagering time
7.75	Required wagering time
5.5	Required wagering time
6.25	Required wagering time
7.75	Required wagering time
6.25	Required wagering time
7.25	Required wagering time
9	Required wagering time
5.25	Required wagering time
7.25	Required wagering time
10	Required wagering time
7.5	Required wagering time
7.25	Required wagering time
6.5	Required wagering time
5.5	Required wagering time
11	Required wagering time
8.5	Required wagering time
5	Required wagering time
5.5	Required wagering time
8	Required wagering time
9.25	Required wagering time
10.25	Required wagering time
7.5	Required wagering time
8	Required wagering time
9.75	Required wagering time
5.75	Required wagering time
5.25	Required wagering time
5	Required wagering time
5.75	Required wagering time
8.5	Required wagering time
5.75	Required wagering time
7.5	Required wagering time
5.25	Required wagering time
9.5	Required wagering time
7	Required wagering time
5	Required wagering time
5.5	Required wagering time
10	Required wagering time
8.5	Required wagering time
6	Required wagering time
11	Required wagering time
6	Required wagering time
7.25	Required wagering time
7	Required wagering time
10.75	Required wagering time
6	Required wagering time
6.75	Required wagering time
8	Required wagering time
5.75	Required wagering time
6	Required wagering time
5.25	Required wagering time
5	Required wagering time
8.75	Required wagering time
6.25	Required wagering time
7	Required wagering time
5	Required wagering time
5.5	Required wagering time
9	Required wagering time
5	Required wagering time
7.5	Required wagering time
5	Required wagering time
6.75	Required wagering time
6.75	Required wagering time
5.25	Required wagering time
10.75	Required wagering time
5.25	Required wagering time
6.5	Required wagering time
9.25	Required wagering time
6.5	Required wagering time
10.5	Required wagering time
5.5	Required wagering time
6.5	Required wagering time
6	Required wagering time
5.5	Required wagering time
5.75	Required wagering time
5.25	Required wagering time
5.5	Required wagering time
8.5	Required wagering time
6	Required wagering time
6.25	Required wagering time
7.25	Required wagering time
6.25	Required wagering time
7.75	Required wagering time
7.75	Required wagering time
5	Required wagering time
6	Required wagering time
9.5	Required wagering time
9.75	Required wagering time
5	Required wagering time
5.25	Required wagering time
6	Required wagering time
5	Required wagering time
9.5	Required wagering time
5.25	Required wagering time
5.75	Required wagering time
6.25	Required wagering time
8	Required wagering time
8.75	Required wagering time
6.5	Required wagering time
10.25	Required wagering time
6.75	Required wagering time
7.75	Required wagering time
5.75	Required wagering time
6	Required wagering time
5.5	Required wagering time
5.25	Required wagering time
8	Required wagering time
5	Required wagering time
8.75	Required wagering time
6.75	Required wagering time
9.75	Required wagering time
6	Required wagering time
8.25	Required wagering time
8.25	Required wagering time
9.25	Required wagering time
6.25	Required wagering time
7	Required wagering time
5.75	Required wagering time
7	Required wagering time
5	Required wagering time
5.75	Required wagering time
5.5	Required wagering time
5.5	Required wagering time
6.5	Required wagering time
5.75	Required wagering time

## Sheet: Fig 2a-d
monkey	task	day	Accuracy	meta_M
Mars	Memory	1	0.857143	0.259333
Mars	Memory	2	0.77551	0.215572
Mars	Memory	3	0.787611	0.729931
Mars	Memory	4	0.87156	0.377126
Mars	Memory	5	0.711111	1.26604
Mars	Memory	6	0.8	0.655805
Mars	Memory	7	0.729167	-0.010092
Mars	Memory	8	0.8	0.300113
Mars	Memory	9	0.773333	0.489724
Mars	Memory	10	0.758242	-0.572322
Mars	Memory	11	0.680556	0.109175
Mars	Memory	12	0.76	0.58126
Mars	Memory	13	0.866667	0.644981
Mars	Memory	14	0.78	0.856027
Mars	Memory	15	0.816327	0.74862
Mars	Memory	16	0.846154	0.146872
Mars	Memory	17	0.808511	0.524951
Mars	Memory	18	0.813953	0.462955
Mars	Memory	19	0.847222	0.616882
Mars	Memory	20	0.903846	0.242333
Mars	Perception	1	0.809524	1.02957
Mars	Perception	2	0.816092	0.260124
Mars	Perception	3	0.806452	0.971936
Mars	Perception	4	0.822222	0.51018
Mars	Perception	5	0.853333	1.28127
Mars	Perception	6	0.808511	0.244782
Mars	Perception	7	0.836957	0.833304
Mars	Perception	8	0.82716	0.169872
Mars	Perception	9	0.826087	0.478365
Mars	Perception	10	0.824176	0.076593
Mars	Perception	11	0.806452	0.051695
Mars	Perception	12	0.816092	0.381333
Mars	Perception	13	0.838235	1.03193
Mars	Perception	14	0.763889	-0.336069
Mars	Perception	15	0.808989	0.538234
Mars	Perception	16	0.842593	0.516225
Mars	Perception	17	0.780488	0.459124
Mars	Perception	18	0.776471	1.18789
Mars	Perception	19	0.855556	0.797896
Mars	Perception	20	0.831858	0.290814
Neptune	Memory	1	0.673913	0.116313
Neptune	Memory	2	0.591398	1.12073
Neptune	Memory	3	0.621053	0.717276
Neptune	Memory	4	0.6	-0.114781
Neptune	Memory	5	0.588235	0.620942
Neptune	Memory	6	0.68	-0.184295
Neptune	Memory	7	0.647059	-0.162529
Neptune	Memory	8	0.673913	0.391101
Neptune	Memory	9	0.64557	1.05839
Neptune	Memory	10	0.60241	0.960528
Neptune	Memory	11	0.675676	0.957735
Neptune	Memory	12	0.622222	1.3026
Neptune	Memory	13	0.659794	0.994884
Neptune	Memory	14	0.602273	0.403957
Neptune	Memory	15	0.628571	-0.128841
Neptune	Memory	16	0.675439	-0.626594
Neptune	Memory	17	0.810345	0.332186
Neptune	Memory	18	0.740741	0.544157
Neptune	Memory	19	0.72381	1.4872
Neptune	Memory	20	0.811321	0.022736
Neptune	Perception	1	0.725275	0.772842
Neptune	Perception	2	0.788889	0.600119
Neptune	Perception	3	0.766667	0.913258
Neptune	Perception	4	0.795699	0.515591
Neptune	Perception	5	0.75	1.14139
Neptune	Perception	6	0.806452	0.35303
Neptune	Perception	7	0.723684	0.289139
Neptune	Perception	8	0.775862	0.473855
Neptune	Perception	9	0.785714	0.365784
Neptune	Perception	10	0.782609	0.706924
Neptune	Perception	11	0.784946	1.05703
Neptune	Perception	12	0.835821	0.243331
Neptune	Perception	13	0.801887	0.34937
Neptune	Perception	14	0.813187	0.345607
Neptune	Perception	15	0.821053	0.75686
Neptune	Perception	16	0.851351	0.980475
Neptune	Perception	17	0.831683	0.553161
Neptune	Perception	18	0.809524	0.501708
Neptune	Perception	19	0.803738	0.463871
Neptune	Perception	20	0.853333	0.261007
Saturn	Memory	1	0.75	0.563933
Saturn	Memory	2	0.647727	1.01045
Saturn	Memory	3	0.693182	-0.016402
Saturn	Memory	4	0.670455	0.589201
Saturn	Memory	5	0.787879	0.432418
Saturn	Memory	6	0.773196	-0.225287
Saturn	Memory	7	0.835165	0.107893
Saturn	Memory	8	0.783505	0.02539
Saturn	Memory	9	0.833333	0.478961
Saturn	Memory	10	0.777778	0.669821
Saturn	Memory	11	0.806122	0.431867
Saturn	Memory	12	0.773109	0.358002
Saturn	Memory	13	0.801802	0.408219
Saturn	Memory	14	0.775862	0.105784
Saturn	Memory	15	0.752294	0.092683
Saturn	Memory	16	0.657658	-0.049496
Saturn	Memory	17	0.806122	0.15557
Saturn	Memory	18	0.747748	0.335312
Saturn	Memory	19	0.783019	0.021559
Saturn	Memory	20	0.87963	0.136556
Saturn	Perception	1	0.774194	-0.063206
Saturn	Perception	2	0.793103	0.299036
Saturn	Perception	3	0.776471	0.586314
Saturn	Perception	4	0.797753	0.352253
Saturn	Perception	5	0.854167	0.451385
Saturn	Perception	6	0.859155	0.231839
Saturn	Perception	7	0.821053	0.565186
Saturn	Perception	8	0.849462	0.296723
Saturn	Perception	9	0.865169	0.531092
Saturn	Perception	10	0.816092	1.05234
Saturn	Perception	11	0.836957	0.103276
Saturn	Perception	12	0.818182	0.368127
Saturn	Perception	13	0.810127	0.453629
Saturn	Perception	14	0.791209	0.169191
Saturn	Perception	15	0.714286	1.06262
Saturn	Perception	16	0.822222	-0.076504
Saturn	Perception	17	0.814815	1.10399
Saturn	Perception	18	0.804124	0.750379
Saturn	Perception	19	0.868132	0.111385
Saturn	Perception	20	0.786885	0.700071
Uranus	Memory	1	0.762887	0.73564
Uranus	Memory	2	0.696629	0.518579
Uranus	Memory	3	0.733333	0.451038
Uranus	Memory	4	0.626374	-0.102692
Uranus	Memory	5	0.691489	-0.351043
Uranus	Memory	6	0.755814	-0.359159
Uranus	Memory	7	0.5875	0.494529
Uranus	Memory	8	0.552941	2.91656
Uranus	Memory	9	0.654762	0.101752
Uranus	Memory	10	0.703704	1.22246
Uranus	Memory	11	0.663717	-0.107687
Uranus	Memory	12	0.726415	0.829551
Uranus	Memory	13	0.684211	0.17749
Uranus	Memory	14	0.724771	0.074698
Uranus	Memory	15	0.58	-0.278517
Uranus	Memory	16	0.73913	-0.169803
Uranus	Memory	17	0.745614	-0.09768
Uranus	Memory	18	0.684685	-0.005712
Uranus	Memory	19	0.685714	0.285314
Uranus	Memory	20	0.653846	0.92595
Uranus	Perception	1	0.79	0.350048
Uranus	Perception	2	0.806452	0.660491
Uranus	Perception	3	0.813187	0.781529
Uranus	Perception	4	0.793478	0.93891
Uranus	Perception	5	0.824742	0.646053
Uranus	Perception	6	0.814433	0.430325
Uranus	Perception	7	0.8	0.236581
Uranus	Perception	8	0.846154	0.914447
Uranus	Perception	9	0.85	0.80428
Uranus	Perception	10	0.776316	0.730971
Uranus	Perception	11	0.796117	0.416609
Uranus	Perception	12	0.831776	0.931067
Uranus	Perception	13	0.79661	1.26862
Uranus	Perception	14	0.772152	1.40447
Uranus	Perception	15	0.834862	0.91473
Uranus	Perception	16	0.824561	0.613068
Uranus	Perception	17	0.817308	0.861829
Uranus	Perception	18	0.839286	0.30723
Uranus	Perception	19	0.84466	0.601945
Uranus	Perception	20	0.805556	1.18683

## Sheet: Fig 3a
monkey	TMS	TMS_phase	meta_M
Neptune	Sham	On judgement	0.981169
Neptune	Sham	On judgement	1.07732
Neptune	Sham	On judgement	0.803729
Neptune	Sham	On judgement	1.77644
Neptune	Sham	On judgement	0.955482
Neptune	Sham	On judgement	0.43564
Neptune	Sham	On judgement	0.66845
Neptune	Sham	On judgement	0.907146
Neptune	Sham	On judgement	0.999407
Neptune	Sham	On judgement	0.757761
Neptune	Sham	On wagering	0.996285
Neptune	Sham	On wagering	0.981594
Neptune	Sham	On wagering	1.73678
Neptune	Sham	On wagering	1.34314
Neptune	Sham	On wagering	1.10719
Neptune	Sham	On wagering	0.74856
Neptune	Sham	On wagering	1.65196
Neptune	Sham	On wagering	0.318718
Neptune	Sham	On wagering	0.573688
Neptune	Sham	On wagering	1.18542
Neptune	TMS on 46d	On judgement	0.73412
Neptune	TMS on 46d	On judgement	0.750335
Neptune	TMS on 46d	On judgement	0.113722
Neptune	TMS on 46d	On judgement	-0.255576
Neptune	TMS on 46d	On judgement	0.473084
Neptune	TMS on 46d	On judgement	0.336063
Neptune	TMS on 46d	On judgement	0.363746
Neptune	TMS on 46d	On judgement	0.689399
Neptune	TMS on 46d	On judgement	0.189742
Neptune	TMS on 46d	On judgement	0.4933
Neptune	TMS on 46d	On wagering	0.956897
Neptune	TMS on 46d	On wagering	1.26732
Neptune	TMS on 46d	On wagering	1.42351
Neptune	TMS on 46d	On wagering	0.928067
Neptune	TMS on 46d	On wagering	0.944649
Neptune	TMS on 46d	On wagering	0.466431
Neptune	TMS on 46d	On wagering	1.37174
Neptune	TMS on 46d	On wagering	0.949398
Neptune	TMS on 46d	On wagering	1.80356
Neptune	TMS on 46d	On wagering	1.07836
Uranus	Sham	On judgement	0.593825
Uranus	Sham	On judgement	0.308492
Uranus	Sham	On judgement	0.471197
Uranus	Sham	On judgement	0.670587
Uranus	Sham	On judgement	2.86851
Uranus	Sham	On judgement	0.750061
Uranus	Sham	On judgement	0.24144
Uranus	Sham	On judgement	0.788544
Uranus	Sham	On judgement	0.627566
Uranus	Sham	On judgement	0.578287
Uranus	Sham	On wagering	0.154146
Uranus	Sham	On wagering	0.061913
Uranus	Sham	On wagering	0.599307
Uranus	Sham	On wagering	0.562254
Uranus	Sham	On wagering	1.02571
Uranus	Sham	On wagering	0.518646
Uranus	Sham	On wagering	0.972839
Uranus	Sham	On wagering	0.871791
Uranus	Sham	On wagering	0.72949
Uranus	Sham	On wagering	0.758795
Uranus	TMS on 46d	On judgement	0.110318
Uranus	TMS on 46d	On judgement	0.219112
Uranus	TMS on 46d	On judgement	-0.000429
Uranus	TMS on 46d	On judgement	0.426413
Uranus	TMS on 46d	On judgement	-0.078263
Uranus	TMS on 46d	On judgement	0.095559
Uranus	TMS on 46d	On judgement	0.06164
Uranus	TMS on 46d	On judgement	-0.051356
Uranus	TMS on 46d	On judgement	0.222917
Uranus	TMS on 46d	On judgement	0.240721
Uranus	TMS on 46d	On wagering	0.802045
Uranus	TMS on 46d	On wagering	0.732802
Uranus	TMS on 46d	On wagering	0.56193
Uranus	TMS on 46d	On wagering	0.673932
Uranus	TMS on 46d	On wagering	0.011368
Uranus	TMS on 46d	On wagering	0.659032
Uranus	TMS on 46d	On wagering	1.31317
Uranus	TMS on 46d	On wagering	1.17035
Uranus	TMS on 46d	On wagering	0.807543
Uranus	TMS on 46d	On wagering	0.783072

## Sheet: Fig 3b
monkey	TMS_phase	TMS	Accuracy
Neptune	On judgement	TMS on 46d	0.807018
Neptune	On wagering	TMS on 46d	0.830508
Neptune	On judgement	TMS on 46d	0.830508
Neptune	On wagering	TMS on 46d	0.842105
Neptune	On judgement	TMS on 46d	0.816667
Neptune	On wagering	TMS on 46d	0.830189
Neptune	On judgement	TMS on 46d	0.833333
Neptune	On wagering	TMS on 46d	0.87037
Neptune	On judgement	TMS on 46d	0.816667
Neptune	On wagering	TMS on 46d	0.833333
Neptune	On judgement	Sham	0.824561
Neptune	On wagering	Sham	0.90566
Neptune	On judgement	Sham	0.766667
Neptune	On wagering	Sham	0.866667
Neptune	On judgement	Sham	0.847458
Neptune	On wagering	Sham	0.830508
Neptune	On judgement	Sham	0.79661
Neptune	On wagering	Sham	0.830508
Neptune	On judgement	Sham	0.767857
Neptune	On wagering	Sham	0.87931
Neptune	On judgement	TMS on 46d	0.807018
Neptune	On wagering	TMS on 46d	0.844828
Neptune	On judgement	TMS on 46d	0.833333
Neptune	On wagering	TMS on 46d	0.813559
Neptune	On judgement	TMS on 46d	0.816667
Neptune	On wagering	TMS on 46d	0.847458
Neptune	On judgement	TMS on 46d	0.859649
Neptune	On wagering	TMS on 46d	0.8
Neptune	On judgement	TMS on 46d	0.865385
Neptune	On wagering	TMS on 46d	0.833333
Neptune	On judgement	Sham	0.830508
Neptune	On wagering	Sham	0.827586
Neptune	On judgement	Sham	0.847458
Neptune	On wagering	Sham	0.785714
Neptune	On judgement	Sham	0.833333
Neptune	On wagering	Sham	0.833333
Neptune	On judgement	Sham	0.833333
Neptune	On wagering	Sham	0.816667
Neptune	On judgement	Sham	0.833333
Neptune	On wagering	Sham	0.813559
Uranus	On judgement	Sham	0.833333
Uranus	On wagering	Sham	0.830508
Uranus	On judgement	Sham	0.762712
Uranus	On wagering	Sham	0.857143
Uranus	On judgement	Sham	0.766667
Uranus	On wagering	Sham	0.862069
Uranus	On judgement	Sham	0.788462
Uranus	On wagering	Sham	0.864407
Uranus	On judgement	Sham	0.54386
Uranus	On wagering	Sham	0.72
Uranus	On judgement	TMS on 46d	0.813559
Uranus	On wagering	TMS on 46d	0.783333
Uranus	On judgement	TMS on 46d	0.833333
Uranus	On wagering	TMS on 46d	0.833333
Uranus	On judgement	TMS on 46d	0.816667
Uranus	On wagering	TMS on 46d	0.833333
Uranus	On judgement	TMS on 46d	0.839286
Uranus	On wagering	TMS on 46d	0.813559
Uranus	On judgement	TMS on 46d	0.85
Uranus	On wagering	TMS on 46d	0.821429
Uranus	On judgement	Sham	0.85
Uranus	On wagering	Sham	0.741379
Uranus	On judgement	Sham	0.85
Uranus	On wagering	Sham	0.8
Uranus	On judgement	Sham	0.833333
Uranus	On wagering	Sham	0.732143
Uranus	On judgement	Sham	0.77193
Uranus	On wagering	Sham	0.755102
Uranus	On judgement	Sham	0.881356
Uranus	On wagering	Sham	0.79661
Uranus	On judgement	TMS on 46d	0.847458
Uranus	On wagering	TMS on 46d	0.785714
Uranus	On judgement	TMS on 46d	0.810345
Uranus	On wagering	TMS on 46d	0.827586
Uranus	On judgement	TMS on 46d	0.79661
Uranus	On wagering	TMS on 46d	0.807018
Uranus	On judgement	TMS on 46d	0.842105
Uranus	On wagering	TMS on 46d	0.867925
Uranus	On judgement	TMS on 46d	0.807692
Uranus	On wagering	TMS on 46d	0.75

## Sheet: Fig 3c-d
Trial type	monkey	TMS_phase	TMS	Accuracy
Reached	Neptune	On judgement	Sham	1
Reached	Neptune	On judgement	Sham	1
Unreached	Neptune	On judgement	Sham	1
Unreached	Neptune	On judgement	Sham	0
Reached	Neptune	On judgement	Sham	1
Reached	Neptune	On judgement	Sham	1
Reached	Neptune	On judgement	Sham	1
Reached	Neptune	On judgement	Sham	1
Reached	Neptune	On judgement	Sham	0
Reached	Neptune	On judgement	Sham	1
Reached	Neptune	On judgement	Sham	1
Reached	Neptune	On judgement	Sham	1
Reached	Neptune	On judgement	Sham	0
Reached	Neptune	On judgement	Sham	0
Reached	Neptune	On judgement	Sham	1
Unreached	Neptune	On judgement	Sham	0
Unreached	Neptune	On judgement	Sham	0
Unreached	Neptune	On judgement	Sham	0
Reached	Neptune	On judgement	Sham	1
Reached	Neptune	On judgement	Sham	1
Reached	Neptune	On judgement	Sham	1
Reached	Neptune	On judgement	Sham	1
Reached	Neptune	On judgement	Sham	1
Reached	Neptune	On judgement	Sham	1
Reached	Neptune	On judgement	Sham	1
Reached	Neptune	On judgement	Sham	1
Unreached	Neptune	On judgement	Sham	0
Reached	Neptune	On judgement	Sham	1
Reached	Neptune	On judgement	Sham	1
Reached	Neptune	On judgement	Sham	1
Unreached	Neptune	On judgement	Sham	1
Reached	Neptune	On judgement	Sham	1
Reached	Neptune	On judgement	Sham	0
Reached	Neptune	On judgement	Sham	0
Reached	Neptune	On judgement	Sham	1
Reached	Neptune	On judgement	Sham	1
Unreached	Neptune	On judgement	Sham	0
Reached	Neptune	On judgement	Sham	1
Reached	Neptune	On judgement	Sham	1
Reached	Neptune	On judgement	Sham	0
Reached	Neptune	On judgement	Sham	1
Reached	Neptune	On judgement	Sham	1
Reached	Neptune	On judgement	Sham	1
Reached	Neptune	On judgement	Sham	1
Reached	Neptune	On judgement	Sham	0
Reached	Neptune	On judgement	Sham	1
Reached	Neptune	On judgement	Sham	1
Reached	Neptune	On judgement	Sham	1
Reached	Neptune	On judgement	Sham	1
Reached	Neptune	On judgement	Sham	1
Reached	Neptune	On judgement	Sham	1
Reached	Neptune	On judgement	Sham	1
Reached	Neptune	On judgement	Sham	1
Reached	Neptune	On judgement	Sham	0
Reached	Neptune	On judgement	Sham	1
Reached	Neptune	On judgement	Sham	1
Reached	Neptune	On judgement	Sham	1
Reached	Neptune	On judgement	Sham	0
Reached	Neptune	On judgement	Sham	1
Reached	Neptune	On judgement	Sham	0
Reached	Neptune	On judgement	Sham	0
Reached	Neptune	On judgement	Sham	1
Unreached	Neptune	On judgement	Sham	1
Reached	Neptune	On judgement	Sham	1
Reached	Neptune	On judgement	Sham	0
Reached	Neptune	On judgement	Sham	1
Reached	Neptune	On judgement	Sham	1
Reached	Neptune	On judgement	Sham	1
Reached	Neptune	On judgement	Sham	1
Reached	Neptune	On judgement	Sham	1
Reached	Neptune	On judgement	Sham	1
Reached	Neptune	On judgement	Sham	1
Reached	Neptune	On judgement	Sham	0
Reached	Neptune	On judgement	Sham	1
Reached	Neptune	On judgement	Sham	1
Reached	Neptune	On judgement	Sham	1
Unreached	Neptune	On judgement	Sham	0
Reached	Neptune	On judgement	Sham	1
Reached	Neptune	On judgement	Sham	1
Reached	Neptune	On judgement	Sham	1
Reached	Neptune	On judgement	Sham	1
Reached	Neptune	On judgement	Sham	1
Reached	Neptune	On judgement	Sham	1
Reached	Neptune	On judgement	Sham	1
Reached	Neptune	On judgement	Sham	1
Reached	Neptune	On judgement	Sham	1
Reached	Neptune	On judgement	Sham	1
Reached	Neptune	On judgement	Sham	1
Unreached	Neptune	On judgement	Sham	1
Reached	Neptune	On judgement	Sham	1
Reached	Neptune	On judgement	Sham	1
Reached	Neptune	On judgement	Sham	1
Reached	Neptune	On judgement	Sham	1
Reached	Neptune	On judgement	Sham	1
Reached	Neptune	On judgement	Sham	0
Reached	Neptune	On judgement	Sham	1
Reached	Neptune	On judgement	Sham	1
Reached	Neptune	On judgement	Sham	1
Reached	Neptune	On judgement	Sham	1
Reached	Neptune	On judgement	Sham	1
Reached	Neptune	On judgement	Sham	1
Reached	Neptune	On judgement	Sham	1
Reached	Neptune	On judgement	Sham	1
Reached	Neptune	On judgement	Sham	0
Reached	Neptune	On judgement	Sham	1
Reached	Neptune	On judgement	Sham	0
Reached	Neptune	On judgement	Sham	1
Reached	Neptune	On judgement	Sham	0
Reached	Neptune	On judgement	Sham	1
Reached	Neptune	On judgement	Sham	1
Reached	Neptune	On judgement	Sham	0
Reached	Neptune	On judgement	Sham	1
Reached	Neptune	On judgement	Sham	1
Reached	Neptune	On judgement	Sham	1
Reached	Neptune	On judgement	Sham	1
Reached	Neptune	On judgement	Sham	1
Reached	Neptune	On judgement	Sham	1
Reached	Neptune	On judgement	Sham	1
Reached	Neptune	On judgement	Sham	1
Reached	Neptune	On judgement	Sham	0
Unreached	Neptune	On judgement	Sham	1
Reached	Neptune	On judgement	Sham	1
Reached	Neptune	On judgement	Sham	1
Reached	Neptune	On judgement	Sham	1
Reached	Neptune	On judgement	Sham	1
Reached	Neptune	On judgement	Sham	1
Reached	Neptune	On judgement	Sham	1
Reached	Neptune	On judgement	Sham	1
Reached	Neptune	On judgement	Sham	1
Unreached	Neptune	On judgement	Sham	0
Unreached	Neptune	On judgement	Sham	0
Reached	Neptune	On judgement	Sham	1
Unreached	Neptune	On judgement	Sham	0
Reached	Neptune	On judgement	Sham	1
Reached	Neptune	On judgement	Sham	1
Reached	Neptune	On judgement	Sham	1
Reached	Neptune	On judgement	Sham	1
Reached	Neptune	On judgement	Sham	1
Reached	Neptune	On judgement	Sham	0
Reached	Neptune	On judgement	Sham	1
Reached	Neptune	On judgement	Sham	1
Reached	Neptune	On judgement	Sham	1
Reached	Neptune	On judgement	Sham	1
Reached	Neptune	On judgement	Sham	1
Unreached	Neptune	On judgement	Sham	1
Reached	Neptune	On judgement	Sham	1
Reached	Neptune	On judgement	Sham	1
Reached	Neptune	On judgement	Sham	1
Reached	Neptune	On judgement	Sham	0
Reached	Neptune	On judgement	Sham	1
Reached	Neptune	On judgement	Sham	1
Reached	Neptune	On judgement	Sham	0
Reached	Neptune	On judgement	Sham	1
Reached	Neptune	On judgement	Sham	1
Reached	Neptune	On judgement	Sham	1
Reached	Neptune	On judgement	Sham	1
Reached	Neptune	On judgement	Sham	1
Reached	Neptune	On judgement	Sham	0
Reached	Neptune	On judgement	Sham	1
Reached	Neptune	On judgement	Sham	0
Reached	Neptune	On judgement	Sham	1
Reached	Neptune	On judgement	Sham	1
Reached	Neptune	On judgement	Sham	1
Reached	Neptune	On judgement	Sham	1
Reached	Neptune	On judgement	Sham	0
Reached	Neptune	On judgement	Sham	1
Reached	Neptune	On judgement	Sham	0
Reached	Neptune	On judgement	Sham	1
Reached	Neptune	On judgement	Sham	1
Reached	Neptune	On judgement	Sham	1
Reached	Neptune	On judgement	Sham	0
Reached	Neptune	On judgement	Sham	0
Reached	Neptune	On judgement	Sham	1
Reached	Neptune	On judgement	Sham	1
Reached	Neptune	On judgement	Sham	0
Unreached	Neptune	On judgement	Sham	1
Reached	Neptune	On judgement	Sham	1
Reached	Neptune	On judgement	Sham	1
Reached	Neptune	On judgement	Sham	0
Reached	Neptune	On judgement	Sham	0
Reached	Neptune	On judgement	Sham	1
Reached	Neptune	On judgement	Sham	1
Unreached	Neptune	On judgement	Sham	1
Reached	Neptune	On judgement	Sham	1
Reached	Neptune	On judgement	Sham	1
Unreached	Neptune	On judgement	Sham	1
Unreached	Neptune	On judgement	Sham	1
Reached	Neptune	On judgement	Sham	1
Reached	Neptune	On judgement	Sham	1
Reached	Neptune	On judgement	Sham	1
Unreached	Neptune	On judgement	Sham	1
Reached	Neptune	On judgement	Sham	1
Reached	Neptune	On judgement	Sham	1
Reached	Neptune	On judgement	Sham	1
Reached	Neptune	On judgement	Sham	1
Reached	Neptune	On judgement	Sham	1
Reached	Neptune	On judgement	Sham	1
Reached	Neptune	On judgement	Sham	1
Unreached	Neptune	On judgement	Sham	1
Reached	Neptune	On judgement	Sham	1
Reached	Neptune	On judgement	Sham	1
Reached	Neptune	On judgement	Sham	1
Reached	Neptune	On judgement	Sham	1
Reached	Neptune	On judgement	Sham	1
Reached	Neptune	On judgement	Sham	1
Reached	Neptune	On judgement	Sham	1
Reached	Neptune	On judgement	Sham	1
Reached	Neptune	On judgement	Sham	1
Reached	Neptune	On judgement	Sham	1
Reached	Neptune	On judgement	Sham	1
Reached	Neptune	On judgement	Sham	1
Reached	Neptune	On judgement	Sham	1
Reached	Neptune	On judgement	Sham	1
Reached	Neptune	On judgement	Sham	1
Reached	Neptune	On judgement	Sham	1
Unreached	Neptune	On judgement	Sham	0
Reached	Neptune	On judgement	Sham	1
Reached	Neptune	On judgement	Sham	0
Reached	Neptune	On judgement	Sham	0
Reached	Neptune	On judgement	Sham	1
Reached	Neptune	On judgement	Sham	1
Reached	Neptune	On judgement	Sham	1
Reached	Neptune	On judgement	Sham	1
Reached	Neptune	On judgement	Sham	1
Reached	Neptune	On judgement	Sham	1
Reached	Neptune	On judgement	Sham	1
Reached	Neptune	On judgement	Sham	1
Reached	Neptune	On judgement	Sham	0
Reached	Neptune	On judgement	Sham	1
Reached	Neptune	On judgement	Sham	1
Reached	Neptune	On judgement	Sham	1
Reached	Neptune	On judgement	Sham	1
Reached	Neptune	On judgement	Sham	1
Reached	Neptune	On judgement	Sham	1
Reached	Neptune	On judgement	Sham	0
Reached	Neptune	On judgement	Sham	0
Reached	Neptune	On judgement	Sham	1
Reached	Neptune	On judgement	Sham	1
Reached	Neptune	On judgement	Sham	1
Reached	Neptune	On judgement	Sham	1
Reached	Neptune	On judgement	Sham	1
Reached	Neptune	On judgement	Sham	1
Reached	Neptune	On judgement	Sham	1
Reached	Neptune	On judgement	Sham	1
Reached	Neptune	On judgement	Sham	1
Reached	Neptune	On judgement	Sham	1
Unreached	Neptune	On judgement	Sham	1
Reached	Neptune	On judgement	Sham	1
Reached	Neptune	On judgement	Sham	1
Unreached	Neptune	On judgement	Sham	1
Reached	Neptune	On judgement	Sham	1
Reached	Neptune	On judgement	Sham	1
Reached	Neptune	On judgement	Sham	1
Reached	Neptune	On judgement	Sham	0
Reached	Neptune	On judgement	Sham	1
Reached	Neptune	On judgement	Sham	1
Reached	Neptune	On judgement	Sham	0
Reached	Neptune	On judgement	Sham	0
Reached	Neptune	On judgement	Sham	1
Reached	Neptune	On judgement	Sham	1
Reached	Neptune	On judgement	Sham	1
Reached	Neptune	On judgement	Sham	0
Reached	Neptune	On judgement	Sham	1
Reached	Neptune	On judgement	Sham	1
Reached	Neptune	On judgement	Sham	1
Unreached	Neptune	On judgement	Sham	1
Reached	Neptune	On judgement	Sham	1
Reached	Neptune	On judgement	Sham	1
Reached	Neptune	On judgement	Sham	0
Reached	Neptune	On judgement	Sham	0
Reached	Neptune	On judgement	Sham	1
Reached	Neptune	On judgement	Sham	1
Reached	Neptune	On judgement	Sham	1
Reached	Neptune	On judgement	Sham	1
Reached	Neptune	On judgement	Sham	1
Reached	Neptune	On judgement	Sham	1
Reached	Neptune	On judgement	Sham	1
Unreached	Neptune	On judgement	Sham	0
Reached	Neptune	On judgement	Sham	1
Reached	Neptune	On judgement	Sham	1
Reached	Neptune	On judgement	Sham	0
Reached	Neptune	On judgement	Sham	0
Reached	Neptune	On judgement	Sham	1
Reached	Neptune	On judgement	Sham	1
Reached	Neptune	On judgement	Sham	1
Reached	Neptune	On judgement	Sham	1
Reached	Neptune	On judgement	Sham	1
Reached	Neptune	On judgement	Sham	1
Reached	Neptune	On judgement	Sham	1
Reached	Neptune	On judgement	Sham	1
Reached	Neptune	On judgement	Sham	1
Reached	Neptune	On judgement	Sham	1
Reached	Neptune	On judgement	Sham	1
Reached	Neptune	On judgement	Sham	1
Reached	Neptune	On judgement	Sham	1
Reached	Neptune	On judgement	Sham	1
Reached	Neptune	On judgement	Sham	1
Reached	Neptune	On judgement	Sham	0
Reached	Neptune	On judgement	Sham	1
Reached	Neptune	On judgement	Sham	0
Reached	Neptune	On judgement	Sham	1
Reached	Neptune	On judgement	Sham	1
Unreached	Neptune	On judgement	Sham	1
Reached	Neptune	On judgement	Sham	1
Reached	Neptune	On judgement	Sham	1
Reached	Neptune	On judgement	Sham	0
Reached	Neptune	On judgement	Sham	1
Reached	Neptune	On judgement	Sham	1
Unreached	Neptune	On judgement	Sham	1
Reached	Neptune	On judgement	Sham	1
Unreached	Neptune	On judgement	Sham	1
Reached	Neptune	On judgement	Sham	1
Reached	Neptune	On judgement	Sham	1
Reached	Neptune	On judgement	Sham	0
Reached	Neptune	On judgement	Sham	1
Reached	Neptune	On judgement	Sham	1
Reached	Neptune	On judgement	Sham	1
Reached	Neptune	On judgement	Sham	1
Reached	Neptune	On judgement	Sham	0
Reached	Neptune	On judgement	Sham	1
Reached	Neptune	On judgement	Sham	1
Reached	Neptune	On judgement	Sham	0
Reached	Neptune	On judgement	Sham	1
Reached	Neptune	On judgement	Sham	1
Reached	Neptune	On judgement	Sham	1
Reached	Neptune	On judgement	Sham	1
Reached	Neptune	On judgement	Sham	0
Reached	Neptune	On judgement	Sham	1
Reached	Neptune	On judgement	Sham	1
Reached	Neptune	On judgement	Sham	0
Reached	Neptune	On judgement	Sham	1
Reached	Neptune	On judgement	Sham	1
Reached	Neptune	On judgement	Sham	1
Reached	Neptune	On judgement	Sham	1
Reached	Neptune	On judgement	Sham	1
Reached	Neptune	On judgement	Sham	1
Reached	Neptune	On judgement	Sham	1
Reached	Neptune	On judgement	Sham	1
Reached	Neptune	On judgement	Sham	1
Reached	Neptune	On judgement	Sham	1
Unreached	Neptune	On judgement	Sham	0
Reached	Neptune	On judgement	Sham	1
Reached	Neptune	On judgement	Sham	1
Reached	Neptune	On judgement	Sham	1
Reached	Neptune	On judgement	Sham	1
Reached	Neptune	On judgement	Sham	1
Reached	Neptune	On judgement	Sham	1
Reached	Neptune	On judgement	Sham	0
Reached	Neptune	On judgement	Sham	1
Reached	Neptune	On judgement	Sham	1
Reached	Neptune	On judgement	Sham	1
Unreached	Neptune	On judgement	Sham	1
Reached	Neptune	On judgement	Sham	1
Reached	Neptune	On judgement	Sham	1
Reached	Neptune	On judgement	Sham	0
Reached	Neptune	On judgement	Sham	1
Reached	Neptune	On judgement	Sham	1
Reached	Neptune	On judgement	Sham	1
Reached	Neptune	On judgement	Sham	1
Reached	Neptune	On judgement	Sham	1
Reached	Neptune	On judgement	Sham	1
Reached	Neptune	On judgement	Sham	1
Reached	Neptune	On judgement	Sham	0
Reached	Neptune	On judgement	Sham	1
Reached	Neptune	On judgement	Sham	1
Unreached	Neptune	On judgement	Sham	1
Reached	Neptune	On judgement	Sham	1
Reached	Neptune	On judgement	Sham	1
Unreached	Neptune	On judgement	Sham	1
Reached	Neptune	On judgement	Sham	1
Reached	Neptune	On judgement	Sham	1
Reached	Neptune	On judgement	Sham	1
Reached	Neptune	On judgement	Sham	1
Reached	Neptune	On judgement	Sham	1
Reached	Neptune	On judgement	Sham	1
Reached	Neptune	On judgement	Sham	1
Reached	Neptune	On judgement	Sham	1
Reached	Neptune	On judgement	Sham	1
Reached	Neptune	On judgement	Sham	0
Reached	Neptune	On judgement	Sham	1
Reached	Neptune	On judgement	Sham	1
Reached	Neptune	On judgement	Sham	1
Reached	Neptune	On judgement	Sham	1
Reached	Neptune	On judgement	Sham	1
Reached	Neptune	On judgement	Sham	1
Reached	Neptune	On judgement	Sham	1
Reached	Neptune	On judgement	Sham	1
Reached	Neptune	On judgement	Sham	1
Unreached	Neptune	On judgement	Sham	0
Reached	Neptune	On judgement	Sham	0
Reached	Neptune	On judgement	Sham	1
Reached	Neptune	On judgement	Sham	1
Reached	Neptune	On judgement	Sham	1
Reached	Neptune	On judgement	Sham	1
Reached	Neptune	On judgement	Sham	1
Reached	Neptune	On judgement	Sham	1
Reached	Neptune	On judgement	Sham	1
Reached	Neptune	On judgement	Sham	1
Reached	Neptune	On judgement	Sham	1
Unreached	Neptune	On judgement	Sham	1
Reached	Neptune	On judgement	Sham	0
Reached	Neptune	On judgement	Sham	1
Reached	Neptune	On judgement	Sham	1
Reached	Neptune	On judgement	Sham	1
Unreached	Neptune	On judgement	Sham	1
Reached	Neptune	On judgement	Sham	1
Reached	Neptune	On judgement	Sham	0
Reached	Neptune	On judgement	Sham	1
Unreached	Neptune	On judgement	Sham	1
Reached	Neptune	On judgement	Sham	1
Unreached	Neptune	On judgement	Sham	0
Unreached	Neptune	On judgement	Sham	0
Reached	Neptune	On judgement	Sham	1
Unreached	Neptune	On judgement	Sham	0
Reached	Neptune	On judgement	Sham	1
Reached	Neptune	On judgement	Sham	1
Reached	Neptune	On judgement	Sham	1
Reached	Neptune	On judgement	Sham	1
Unreached	Neptune	On judgement	Sham	0
Reached	Neptune	On judgement	Sham	1
Reached	Neptune	On judgement	Sham	1
Reached	Neptune	On judgement	Sham	1
Reached	Neptune	On judgement	Sham	0
Reached	Neptune	On judgement	Sham	1
Reached	Neptune	On judgement	Sham	1
Reached	Neptune	On judgement	Sham	1
Reached	Neptune	On judgement	Sham	1
Reached	Neptune	On judgement	Sham	1
Reached	Neptune	On judgement	Sham	1
Reached	Neptune	On judgement	Sham	1
Reached	Neptune	On judgement	Sham	1
Reached	Neptune	On judgement	Sham	1
Reached	Neptune	On judgement	Sham	0
Unreached	Neptune	On judgement	Sham	1
Reached	Neptune	On judgement	Sham	0
Reached	Neptune	On judgement	Sham	1
Unreached	Neptune	On judgement	Sham	0
Reached	Neptune	On judgement	Sham	1
Reached	Neptune	On judgement	Sham	1
Unreached	Neptune	On judgement	Sham	1
Reached	Neptune	On judgement	Sham	1
Reached	Neptune	On judgement	Sham	1
Reached	Neptune	On judgement	Sham	1
Reached	Neptune	On judgement	Sham	1
Reached	Neptune	On judgement	Sham	1
Reached	Neptune	On judgement	Sham	1
Reached	Neptune	On judgement	Sham	1
Reached	Neptune	On judgement	Sham	1
Reached	Neptune	On judgement	Sham	0
Reached	Neptune	On judgement	Sham	1
Reached	Neptune	On judgement	Sham	1
Unreached	Neptune	On judgement	Sham	1
Reached	Neptune	On judgement	Sham	1
Reached	Neptune	On judgement	Sham	1
Reached	Neptune	On judgement	Sham	1
Reached	Neptune	On judgement	Sham	1
Reached	Neptune	On judgement	Sham	1
Reached	Neptune	On judgement	Sham	1
Unreached	Neptune	On judgement	Sham	1
Reached	Neptune	On judgement	Sham	1
Unreached	Neptune	On judgement	Sham	1
Reached	Neptune	On judgement	Sham	0
Reached	Neptune	On judgement	Sham	1
Reached	Neptune	On judgement	Sham	1
Reached	Neptune	On judgement	Sham	1
Reached	Neptune	On judgement	Sham	1
Reached	Neptune	On judgement	Sham	1
Reached	Neptune	On judgement	Sham	0
Reached	Neptune	On judgement	Sham	1
Reached	Neptune	On judgement	Sham	0
Unreached	Neptune	On judgement	Sham	1
Reached	Neptune	On judgement	Sham	1
Reached	Neptune	On judgement	Sham	1
Unreached	Neptune	On judgement	Sham	1
Reached	Neptune	On judgement	Sham	0
Reached	Neptune	On judgement	Sham	0
Unreached	Neptune	On judgement	Sham	1
Reached	Neptune	On judgement	Sham	1
Reached	Neptune	On judgement	Sham	1
Reached	Neptune	On judgement	Sham	1
Reached	Neptune	On judgement	Sham	1
Reached	Neptune	On judgement	Sham	1
Reached	Neptune	On judgement	Sham	1
Reached	Neptune	On judgement	Sham	1
Reached	Neptune	On judgement	Sham	1
Reached	Neptune	On judgement	Sham	0
Reached	Neptune	On judgement	Sham	1
Reached	Neptune	On judgement	Sham	1
Reached	Neptune	On judgement	Sham	1
Reached	Neptune	On judgement	Sham	1
Reached	Neptune	On judgement	Sham	1
Reached	Neptune	On judgement	Sham	0
Unreached	Neptune	On judgement	Sham	1
Unreached	Neptune	On judgement	Sham	1
Reached	Neptune	On judgement	Sham	1
Reached	Neptune	On judgement	Sham	1
Reached	Neptune	On judgement	Sham	1
Reached	Neptune	On judgement	Sham	1
Reached	Neptune	On judgement	Sham	1
Unreached	Neptune	On judgement	Sham	1
Reached	Neptune	On judgement	Sham	1
Unreached	Neptune	On judgement	Sham	1
Reached	Neptune	On judgement	Sham	1
Reached	Neptune	On judgement	Sham	1
Reached	Neptune	On judgement	Sham	1
Reached	Neptune	On judgement	Sham	1
Reached	Neptune	On judgement	Sham	0
Reached	Neptune	On judgement	Sham	1
Unreached	Neptune	On judgement	Sham	1
Reached	Neptune	On judgement	Sham	1
Reached	Neptune	On judgement	Sham	0
Reached	Neptune	On judgement	Sham	1
Reached	Neptune	On judgement	Sham	0
Reached	Neptune	On judgement	Sham	1
Unreached	Neptune	On judgement	Sham	0
Reached	Neptune	On judgement	Sham	1
Reached	Neptune	On judgement	Sham	1
Reached	Neptune	On judgement	Sham	1
Reached	Neptune	On judgement	Sham	1
Reached	Neptune	On judgement	Sham	1
Reached	Neptune	On judgement	Sham	1
Reached	Neptune	On judgement	Sham	1
Reached	Neptune	On judgement	Sham	0
Reached	Neptune	On judgement	Sham	1
Reached	Neptune	On judgement	Sham	1
Reached	Neptune	On judgement	Sham	1
Reached	Neptune	On judgement	Sham	1
Reached	Neptune	On judgement	Sham	1
Unreached	Neptune	On judgement	Sham	1
Reached	Neptune	On judgement	Sham	1
Reached	Neptune	On judgement	Sham	1
Unreached	Neptune	On judgement	Sham	1
Reached	Neptune	On judgement	Sham	1
Reached	Neptune	On judgement	Sham	1
Reached	Neptune	On judgement	Sham	1
Reached	Neptune	On judgement	Sham	0
Unreached	Neptune	On judgement	Sham	0
Reached	Neptune	On judgement	Sham	1
Reached	Neptune	On judgement	Sham	0
Reached	Neptune	On judgement	Sham	1
Reached	Neptune	On judgement	Sham	0
Reached	Neptune	On judgement	Sham	1
Unreached	Neptune	On judgement	Sham	0
Reached	Neptune	On judgement	Sham	1
Unreached	Neptune	On judgement	Sham	1
Reached	Neptune	On judgement	Sham	1
Reached	Neptune	On judgement	Sham	1
Reached	Neptune	On judgement	Sham	1
Reached	Neptune	On judgement	Sham	1
Reached	Neptune	On judgement	Sham	0
Reached	Neptune	On judgement	Sham	1
Reached	Neptune	On judgement	Sham	1
Reached	Neptune	On judgement	Sham	1
Reached	Neptune	On judgement	Sham	1
Reached	Neptune	On judgement	Sham	1
Reached	Neptune	On judgement	Sham	1
Reached	Neptune	On judgement	Sham	1
Reached	Neptune	On judgement	Sham	1
Unreached	Neptune	On judgement	Sham	0
Reached	Neptune	On judgement	Sham	1
Reached	Neptune	On judgement	Sham	1
Reached	Neptune	On judgement	Sham	1
Reached	Neptune	On judgement	Sham	1
Unreached	Neptune	On judgement	Sham	1
Reached	Neptune	On judgement	Sham	0
Reached	Neptune	On judgement	Sham	1
Reached	Neptune	On judgement	Sham	0
Reached	Neptune	On judgement	Sham	1
Unreached	Neptune	On judgement	Sham	1
Reached	Neptune	On judgement	Sham	1
Reached	Neptune	On judgement	Sham	1
Reached	Neptune	On judgement	Sham	1
Reached	Neptune	On judgement	Sham	1
Reached	Neptune	On judgement	Sham	1
Reached	Neptune	On judgement	Sham	1
Unreached	Neptune	On judgement	Sham	0
Reached	Neptune	On judgement	Sham	1
Reached	Neptune	On judgement	Sham	1
Unreached	Neptune	On judgement	Sham	1
Reached	Neptune	On judgement	Sham	1
Reached	Neptune	On judgement	Sham	1
Reached	Neptune	On judgement	Sham	1
Unreached	Neptune	On judgement	Sham	1
Reached	Neptune	On judgement	Sham	1
Unreached	Neptune	On judgement	Sham	1
Reached	Neptune	On judgement	TMS on 46d	1
Unreached	Neptune	On judgement	TMS on 46d	1
Reached	Neptune	On judgement	TMS on 46d	1
Reached	Neptune	On judgement	TMS on 46d	1
Unreached	Neptune	On judgement	TMS on 46d	1
Reached	Neptune	On judgement	TMS on 46d	1
Reached	Neptune	On judgement	TMS on 46d	1
Reached	Neptune	On judgement	TMS on 46d	1
Reached	Neptune	On judgement	TMS on 46d	0
Reached	Neptune	On judgement	TMS on 46d	0
Reached	Neptune	On judgement	TMS on 46d	1
Reached	Neptune	On judgement	TMS on 46d	1
Reached	Neptune	On judgement	TMS on 46d	0
Reached	Neptune	On judgement	TMS on 46d	1
Reached	Neptune	On judgement	TMS on 46d	1
Reached	Neptune	On judgement	TMS on 46d	0
Reached	Neptune	On judgement	TMS on 46d	1
Reached	Neptune	On judgement	TMS on 46d	1
Reached	Neptune	On judgement	TMS on 46d	1
Reached	Neptune	On judgement	TMS on 46d	1
Reached	Neptune	On judgement	TMS on 46d	0
Reached	Neptune	On judgement	TMS on 46d	1
Reached	Neptune	On judgement	TMS on 46d	0
Reached	Neptune	On judgement	TMS on 46d	0
Reached	Neptune	On judgement	TMS on 46d	1
Reached	Neptune	On judgement	TMS on 46d	1
Unreached	Neptune	On judgement	TMS on 46d	1
Reached	Neptune	On judgement	TMS on 46d	1
Unreached	Neptune	On judgement	TMS on 46d	1
Reached	Neptune	On judgement	TMS on 46d	1
Reached	Neptune	On judgement	TMS on 46d	1
Reached	Neptune	On judgement	TMS on 46d	0
Reached	Neptune	On judgement	TMS on 46d	1
Unreached	Neptune	On judgement	TMS on 46d	1
Reached	Neptune	On judgement	TMS on 46d	1
Reached	Neptune	On judgement	TMS on 46d	1
Reached	Neptune	On judgement	TMS on 46d	1
Reached	Neptune	On judgement	TMS on 46d	1
Unreached	Neptune	On judgement	TMS on 46d	1
Reached	Neptune	On judgement	TMS on 46d	1
Reached	Neptune	On judgement	TMS on 46d	1
Reached	Neptune	On judgement	TMS on 46d	1
Reached	Neptune	On judgement	TMS on 46d	1
Unreached	Neptune	On judgement	TMS on 46d	1
Reached	Neptune	On judgement	TMS on 46d	1
Reached	Neptune	On judgement	TMS on 46d	1
Reached	Neptune	On judgement	TMS on 46d	0
Reached	Neptune	On judgement	TMS on 46d	0
Reached	Neptune	On judgement	TMS on 46d	1
Reached	Neptune	On judgement	TMS on 46d	1
Reached	Neptune	On judgement	TMS on 46d	1
Unreached	Neptune	On judgement	TMS on 46d	1
Reached	Neptune	On judgement	TMS on 46d	1
Reached	Neptune	On judgement	TMS on 46d	0
Reached	Neptune	On judgement	TMS on 46d	1
Reached	Neptune	On judgement	TMS on 46d	1
Unreached	Neptune	On judgement	TMS on 46d	0
Unreached	Neptune	On judgement	TMS on 46d	1
Reached	Neptune	On judgement	TMS on 46d	0
Reached	Neptune	On judgement	TMS on 46d	0
Reached	Neptune	On judgement	TMS on 46d	1
Reached	Neptune	On judgement	TMS on 46d	1
Reached	Neptune	On judgement	TMS on 46d	0
Unreached	Neptune	On judgement	TMS on 46d	1
Reached	Neptune	On judgement	TMS on 46d	1
Reached	Neptune	On judgement	TMS on 46d	1
Reached	Neptune	On judgement	TMS on 46d	1
Reached	Neptune	On judgement	TMS on 46d	1
Unreached	Neptune	On judgement	TMS on 46d	1
Reached	Neptune	On judgement	TMS on 46d	1
Reached	Neptune	On judgement	TMS on 46d	1
Reached	Neptune	On judgement	TMS on 46d	1
Reached	Neptune	On judgement	TMS on 46d	1
Unreached	Neptune	On judgement	TMS on 46d	1
Reached	Neptune	On judgement	TMS on 46d	0
Unreached	Neptune	On judgement	TMS on 46d	1
Reached	Neptune	On judgement	TMS on 46d	1
Reached	Neptune	On judgement	TMS on 46d	1
Unreached	Neptune	On judgement	TMS on 46d	1
Reached	Neptune	On judgement	TMS on 46d	0
Reached	Neptune	On judgement	TMS on 46d	1
Reached	Neptune	On judgement	TMS on 46d	1
Reached	Neptune	On judgement	TMS on 46d	1
Reached	Neptune	On judgement	TMS on 46d	1
Unreached	Neptune	On judgement	TMS on 46d	1
Reached	Neptune	On judgement	TMS on 46d	0
Reached	Neptune	On judgement	TMS on 46d	1
Reached	Neptune	On judgement	TMS on 46d	1
Reached	Neptune	On judgement	TMS on 46d	1
Unreached	Neptune	On judgement	TMS on 46d	1
Reached	Neptune	On judgement	TMS on 46d	0
Reached	Neptune	On judgement	TMS on 46d	0
Reached	Neptune	On judgement	TMS on 46d	0
Reached	Neptune	On judgement	TMS on 46d	1
Reached	Neptune	On judgement	TMS on 46d	1
Reached	Neptune	On judgement	TMS on 46d	1
Reached	Neptune	On judgement	TMS on 46d	1
Reached	Neptune	On judgement	TMS on 46d	0
Reached	Neptune	On judgement	TMS on 46d	1
Reached	Neptune	On judgement	TMS on 46d	1
Reached	Neptune	On judgement	TMS on 46d	1
Reached	Neptune	On judgement	TMS on 46d	1
Reached	Neptune	On judgement	TMS on 46d	1
Reached	Neptune	On judgement	TMS on 46d	1
Reached	Neptune	On judgement	TMS on 46d	1
Reached	Neptune	On judgement	TMS on 46d	1
Unreached	Neptune	On judgement	TMS on 46d	1
Unreached	Neptune	On judgement	TMS on 46d	1
Reached	Neptune	On judgement	TMS on 46d	1
Reached	Neptune	On judgement	TMS on 46d	1
Reached	Neptune	On judgement	TMS on 46d	1
Reached	Neptune	On judgement	TMS on 46d	1
Reached	Neptune	On judgement	TMS on 46d	1
Unreached	Neptune	On judgement	TMS on 46d	1
Reached	Neptune	On judgement	TMS on 46d	0
Reached	Neptune	On judgement	TMS on 46d	0
Unreached	Neptune	On judgement	TMS on 46d	1
Reached	Neptune	On judgement	TMS on 46d	1
Unreached	Neptune	On judgement	TMS on 46d	0
Reached	Neptune	On judgement	TMS on 46d	1
Reached	Neptune	On judgement	TMS on 46d	1
Reached	Neptune	On judgement	TMS on 46d	1
Reached	Neptune	On judgement	TMS on 46d	1
Reached	Neptune	On judgement	TMS on 46d	1
Reached	Neptune	On judgement	TMS on 46d	0
Reached	Neptune	On judgement	TMS on 46d	1
Reached	Neptune	On judgement	TMS on 46d	1
Reached	Neptune	On judgement	TMS on 46d	1
Reached	Neptune	On judgement	TMS on 46d	1
Reached	Neptune	On judgement	TMS on 46d	1
Reached	Neptune	On judgement	TMS on 46d	1
Reached	Neptune	On judgement	TMS on 46d	0
Reached	Neptune	On judgement	TMS on 46d	1
Reached	Neptune	On judgement	TMS on 46d	1
Reached	Neptune	On judgement	TMS on 46d	0
Reached	Neptune	On judgement	TMS on 46d	1
Reached	Neptune	On judgement	TMS on 46d	1
Reached	Neptune	On judgement	TMS on 46d	0
Reached	Neptune	On judgement	TMS on 46d	1
Reached	Neptune	On judgement	TMS on 46d	1
Reached	Neptune	On judgement	TMS on 46d	1
Reached	Neptune	On judgement	TMS on 46d	1
Reached	Neptune	On judgement	TMS on 46d	1
Reached	Neptune	On judgement	TMS on 46d	1
Reached	Neptune	On judgement	TMS on 46d	1
Reached	Neptune	On judgement	TMS on 46d	1
Reached	Neptune	On judgement	TMS on 46d	1
Unreached	Neptune	On judgement	TMS on 46d	1
Reached	Neptune	On judgement	TMS on 46d	1
Unreached	Neptune	On judgement	TMS on 46d	1
Reached	Neptune	On judgement	TMS on 46d	1
Reached	Neptune	On judgement	TMS on 46d	1
Reached	Neptune	On judgement	TMS on 46d	1
Reached	Neptune	On judgement	TMS on 46d	1
Reached	Neptune	On judgement	TMS on 46d	1
Reached	Neptune	On judgement	TMS on 46d	1
Reached	Neptune	On judgement	TMS on 46d	1
Reached	Neptune	On judgement	TMS on 46d	1
Reached	Neptune	On judgement	TMS on 46d	1
Unreached	Neptune	On judgement	TMS on 46d	0
Reached	Neptune	On judgement	TMS on 46d	1
Reached	Neptune	On judgement	TMS on 46d	1
Reached	Neptune	On judgement	TMS on 46d	1
Reached	Neptune	On judgement	TMS on 46d	0
Reached	Neptune	On judgement	TMS on 46d	1
Reached	Neptune	On judgement	TMS on 46d	1
Reached	Neptune	On judgement	TMS on 46d	0
Unreached	Neptune	On judgement	TMS on 46d	1
Reached	Neptune	On judgement	TMS on 46d	0
Reached	Neptune	On judgement	TMS on 46d	1
Reached	Neptune	On judgement	TMS on 46d	0
Reached	Neptune	On judgement	TMS on 46d	1
Reached	Neptune	On judgement	TMS on 46d	1
Reached	Neptune	On judgement	TMS on 46d	1
Reached	Neptune	On judgement	TMS on 46d	1
Reached	Neptune	On judgement	TMS on 46d	1
Reached	Neptune	On judgement	TMS on 46d	1
Reached	Neptune	On judgement	TMS on 46d	1
Reached	Neptune	On judgement	TMS on 46d	1
Reached	Neptune	On judgement	TMS on 46d	1
Reached	Neptune	On judgement	TMS on 46d	1
Reached	Neptune	On judgement	TMS on 46d	1
Reached	Neptune	On judgement	TMS on 46d	1
Reached	Neptune	On judgement	TMS on 46d	1
Reached	Neptune	On judgement	TMS on 46d	1
Reached	Neptune	On judgement	TMS on 46d	1
Reached	Neptune	On judgement	TMS on 46d	1
Reached	Neptune	On judgement	TMS on 46d	0
Reached	Neptune	On judgement	TMS on 46d	1
Reached	Neptune	On judgement	TMS on 46d	1
Reached	Neptune	On judgement	TMS on 46d	1
Reached	Neptune	On judgement	TMS on 46d	0
Reached	Neptune	On judgement	TMS on 46d	1
Reached	Neptune	On judgement	TMS on 46d	0
Unreached	Neptune	On judgement	TMS on 46d	1
Reached	Neptune	On judgement	TMS on 46d	1
Unreached	Neptune	On judgement	TMS on 46d	1
Reached	Neptune	On judgement	TMS on 46d	1
Reached	Neptune	On judgement	TMS on 46d	1
Unreached	Neptune	On judgement	TMS on 46d	0
Reached	Neptune	On judgement	TMS on 46d	1
Reached	Neptune	On judgement	TMS on 46d	0
Reached	Neptune	On judgement	TMS on 46d	1
Reached	Neptune	On judgement	TMS on 46d	1
Reached	Neptune	On judgement	TMS on 46d	1
Reached	Neptune	On judgement	TMS on 46d	1
Reached	Neptune	On judgement	TMS on 46d	1
Reached	Neptune	On judgement	TMS on 46d	1
Reached	Neptune	On judgement	TMS on 46d	1
Reached	Neptune	On judgement	TMS on 46d	1
Reached	Neptune	On judgement	TMS on 46d	1
Reached	Neptune	On judgement	TMS on 46d	1
Reached	Neptune	On judgement	TMS on 46d	1
Reached	Neptune	On judgement	TMS on 46d	1
Reached	Neptune	On judgement	TMS on 46d	1
Reached	Neptune	On judgement	TMS on 46d	1
Reached	Neptune	On judgement	TMS on 46d	1
Reached	Neptune	On judgement	TMS on 46d	0
Reached	Neptune	On judgement	TMS on 46d	0
Unreached	Neptune	On judgement	TMS on 46d	1
Reached	Neptune	On judgement	TMS on 46d	1
Unreached	Neptune	On judgement	TMS on 46d	1
Reached	Neptune	On judgement	TMS on 46d	0
Reached	Neptune	On judgement	TMS on 46d	1
Reached	Neptune	On judgement	TMS on 46d	1
Reached	Neptune	On judgement	TMS on 46d	0
Reached	Neptune	On judgement	TMS on 46d	1
Reached	Neptune	On judgement	TMS on 46d	1
Reached	Neptune	On judgement	TMS on 46d	1
Reached	Neptune	On judgement	TMS on 46d	1
Reached	Neptune	On judgement	TMS on 46d	0
Reached	Neptune	On judgement	TMS on 46d	1
Reached	Neptune	On judgement	TMS on 46d	1
Reached	Neptune	On judgement	TMS on 46d	1
Reached	Neptune	On judgement	TMS on 46d	0
Reached	Neptune	On judgement	TMS on 46d	1
Unreached	Neptune	On judgement	TMS on 46d	1
Reached	Neptune	On judgement	TMS on 46d	1
Reached	Neptune	On judgement	TMS on 46d	1
Reached	Neptune	On judgement	TMS on 46d	1
Reached	Neptune	On judgement	TMS on 46d	1
Reached	Neptune	On judgement	TMS on 46d	1
Reached	Neptune	On judgement	TMS on 46d	1
Reached	Neptune	On judgement	TMS on 46d	1
Reached	Neptune	On judgement	TMS on 46d	1
Reached	Neptune	On judgement	TMS on 46d	1
Reached	Neptune	On judgement	TMS on 46d	1
Reached	Neptune	On judgement	TMS on 46d	0
Reached	Neptune	On judgement	TMS on 46d	1
Reached	Neptune	On judgement	TMS on 46d	1
Reached	Neptune	On judgement	TMS on 46d	1
Reached	Neptune	On judgement	TMS on 46d	1
Reached	Neptune	On judgement	TMS on 46d	1
Reached	Neptune	On judgement	TMS on 46d	1
Reached	Neptune	On judgement	TMS on 46d	0
Reached	Neptune	On judgement	TMS on 46d	1
Reached	Neptune	On judgement	TMS on 46d	1
Reached	Neptune	On judgement	TMS on 46d	1
Unreached	Neptune	On judgement	TMS on 46d	0
Reached	Neptune	On judgement	TMS on 46d	1
Reached	Neptune	On judgement	TMS on 46d	1
Reached	Neptune	On judgement	TMS on 46d	0
Reached	Neptune	On judgement	TMS on 46d	1
Unreached	Neptune	On judgement	TMS on 46d	1
Reached	Neptune	On judgement	TMS on 46d	1
Reached	Neptune	On judgement	TMS on 46d	1
Reached	Neptune	On judgement	TMS on 46d	1
Reached	Neptune	On judgement	TMS on 46d	1
Reached	Neptune	On judgement	TMS on 46d	1
Reached	Neptune	On judgement	TMS on 46d	1
Reached	Neptune	On judgement	TMS on 46d	0
Reached	Neptune	On judgement	TMS on 46d	1
Reached	Neptune	On judgement	TMS on 46d	1
Reached	Neptune	On judgement	TMS on 46d	1
Reached	Neptune	On judgement	TMS on 46d	1
Reached	Neptune	On judgement	TMS on 46d	1
Reached	Neptune	On judgement	TMS on 46d	1
Reached	Neptune	On judgement	TMS on 46d	1
Reached	Neptune	On judgement	TMS on 46d	1
Unreached	Neptune	On judgement	TMS on 46d	1
Reached	Neptune	On judgement	TMS on 46d	0
Reached	Neptune	On judgement	TMS on 46d	0
Reached	Neptune	On judgement	TMS on 46d	1
Reached	Neptune	On judgement	TMS on 46d	1
Reached	Neptune	On judgement	TMS on 46d	1
Reached	Neptune	On judgement	TMS on 46d	1
Reached	Neptune	On judgement	TMS on 46d	1
Reached	Neptune	On judgement	TMS on 46d	1
Reached	Neptune	On judgement	TMS on 46d	1
Reached	Neptune	On judgement	TMS on 46d	1
Reached	Neptune	On judgement	TMS on 46d	1
Reached	Neptune	On judgement	TMS on 46d	1
Reached	Neptune	On judgement	TMS on 46d	1
Unreached	Neptune	On judgement	TMS on 46d	1
Reached	Neptune	On judgement	TMS on 46d	0
Reached	Neptune	On judgement	TMS on 46d	1
Reached	Neptune	On judgement	TMS on 46d	1
Reached	Neptune	On judgement	TMS on 46d	1
Reached	Neptune	On judgement	TMS on 46d	1
Unreached	Neptune	On judgement	TMS on 46d	1
Reached	Neptune	On judgement	TMS on 46d	1
Reached	Neptune	On judgement	TMS on 46d	1
Reached	Neptune	On judgement	TMS on 46d	1
Reached	Neptune	On judgement	TMS on 46d	1
Reached	Neptune	On judgement	TMS on 46d	1
Reached	Neptune	On judgement	TMS on 46d	1
Reached	Neptune	On judgement	TMS on 46d	0
Reached	Neptune	On judgement	TMS on 46d	1
Reached	Neptune	On judgement	TMS on 46d	1
Reached	Neptune	On judgement	TMS on 46d	1
Reached	Neptune	On judgement	TMS on 46d	1
Reached	Neptune	On judgement	TMS on 46d	1
Reached	Neptune	On judgement	TMS on 46d	1
Reached	Neptune	On judgement	TMS on 46d	1
Reached	Neptune	On judgement	TMS on 46d	1
Reached	Neptune	On judgement	TMS on 46d	1
Reached	Neptune	On judgement	TMS on 46d	1
Reached	Neptune	On judgement	TMS on 46d	1
Unreached	Neptune	On judgement	TMS on 46d	0
Reached	Neptune	On judgement	TMS on 46d	1
Reached	Neptune	On judgement	TMS on 46d	1
Unreached	Neptune	On judgement	TMS on 46d	1
Reached	Neptune	On judgement	TMS on 46d	1
Reached	Neptune	On judgement	TMS on 46d	1
Reached	Neptune	On judgement	TMS on 46d	1
Reached	Neptune	On judgement	TMS on 46d	0
Unreached	Neptune	On judgement	TMS on 46d	1
Reached	Neptune	On judgement	TMS on 46d	1
Reached	Neptune	On judgement	TMS on 46d	1
Reached	Neptune	On judgement	TMS on 46d	1
Reached	Neptune	On judgement	TMS on 46d	1
Unreached	Neptune	On judgement	TMS on 46d	1
Reached	Neptune	On judgement	TMS on 46d	0
Reached	Neptune	On judgement	TMS on 46d	1
Reached	Neptune	On judgement	TMS on 46d	0
Reached	Neptune	On judgement	TMS on 46d	1
Reached	Neptune	On judgement	TMS on 46d	1
Reached	Neptune	On judgement	TMS on 46d	0
Reached	Neptune	On judgement	TMS on 46d	0
Reached	Neptune	On judgement	TMS on 46d	1
Reached	Neptune	On judgement	TMS on 46d	0
Reached	Neptune	On judgement	TMS on 46d	1
Reached	Neptune	On judgement	TMS on 46d	1
Unreached	Neptune	On judgement	TMS on 46d	1
Reached	Neptune	On judgement	TMS on 46d	1
Unreached	Neptune	On judgement	TMS on 46d	0
Reached	Neptune	On judgement	TMS on 46d	1
Reached	Neptune	On judgement	TMS on 46d	1
Reached	Neptune	On judgement	TMS on 46d	1
Reached	Neptune	On judgement	TMS on 46d	0
Reached	Neptune	On judgement	TMS on 46d	1
Reached	Neptune	On judgement	TMS on 46d	1
Reached	Neptune	On judgement	TMS on 46d	1
Reached	Neptune	On judgement	TMS on 46d	1
Reached	Neptune	On judgement	TMS on 46d	1
Reached	Neptune	On judgement	TMS on 46d	1
Reached	Neptune	On judgement	TMS on 46d	0
Reached	Neptune	On judgement	TMS on 46d	1
Reached	Neptune	On judgement	TMS on 46d	1
Reached	Neptune	On judgement	TMS on 46d	1
Reached	Neptune	On judgement	TMS on 46d	1
Reached	Neptune	On judgement	TMS on 46d	1
Reached	Neptune	On judgement	TMS on 46d	0
Reached	Neptune	On judgement	TMS on 46d	1
Reached	Neptune	On judgement	TMS on 46d	0
Reached	Neptune	On judgement	TMS on 46d	1
Reached	Neptune	On judgement	TMS on 46d	1
Reached	Neptune	On judgement	TMS on 46d	1
Reached	Neptune	On judgement	TMS on 46d	1
Reached	Neptune	On judgement	TMS on 46d	1
Unreached	Neptune	On judgement	TMS on 46d	1
Reached	Neptune	On judgement	TMS on 46d	1
Reached	Neptune	On judgement	TMS on 46d	1
Reached	Neptune	On judgement	TMS on 46d	1
Reached	Neptune	On judgement	TMS on 46d	1
Reached	Neptune	On judgement	TMS on 46d	1
Reached	Neptune	On judgement	TMS on 46d	0
Reached	Neptune	On judgement	TMS on 46d	1
Unreached	Neptune	On judgement	TMS on 46d	1
Reached	Neptune	On judgement	TMS on 46d	1
Reached	Neptune	On judgement	TMS on 46d	1
Reached	Neptune	On judgement	TMS on 46d	1
Reached	Neptune	On judgement	TMS on 46d	1
Reached	Neptune	On judgement	TMS on 46d	0
Reached	Neptune	On judgement	TMS on 46d	1
Reached	Neptune	On judgement	TMS on 46d	1
Reached	Neptune	On judgement	TMS on 46d	0
Reached	Neptune	On judgement	TMS on 46d	1
Reached	Neptune	On judgement	TMS on 46d	1
Reached	Neptune	On judgement	TMS on 46d	1
Reached	Neptune	On judgement	TMS on 46d	1
Reached	Neptune	On judgement	TMS on 46d	1
Reached	Neptune	On judgement	TMS on 46d	1
Unreached	Neptune	On judgement	TMS on 46d	1
Reached	Neptune	On judgement	TMS on 46d	1
Reached	Neptune	On judgement	TMS on 46d	1
Unreached	Neptune	On judgement	TMS on 46d	1
Reached	Neptune	On judgement	TMS on 46d	1
Reached	Neptune	On judgement	TMS on 46d	1
Reached	Neptune	On judgement	TMS on 46d	1
Unreached	Neptune	On judgement	TMS on 46d	1
Reached	Neptune	On judgement	TMS on 46d	1
Reached	Neptune	On judgement	TMS on 46d	0
Unreached	Neptune	On judgement	TMS on 46d	1
Reached	Neptune	On judgement	TMS on 46d	1
Reached	Neptune	On judgement	TMS on 46d	1
Reached	Neptune	On judgement	TMS on 46d	1
Unreached	Neptune	On judgement	TMS on 46d	1
Unreached	Neptune	On judgement	TMS on 46d	1
Reached	Neptune	On judgement	TMS on 46d	0
Unreached	Neptune	On judgement	TMS on 46d	1
Reached	Neptune	On judgement	TMS on 46d	1
Reached	Neptune	On judgement	TMS on 46d	1
Reached	Neptune	On judgement	TMS on 46d	1
Reached	Neptune	On judgement	TMS on 46d	1
Reached	Neptune	On judgement	TMS on 46d	1
Reached	Neptune	On judgement	TMS on 46d	1
Unreached	Neptune	On judgement	TMS on 46d	1
Reached	Neptune	On judgement	TMS on 46d	1
Reached	Neptune	On judgement	TMS on 46d	1
Reached	Neptune	On judgement	TMS on 46d	1
Unreached	Neptune	On judgement	TMS on 46d	1
Reached	Neptune	On judgement	TMS on 46d	1
Reached	Neptune	On judgement	TMS on 46d	1
Reached	Neptune	On judgement	TMS on 46d	1
Reached	Neptune	On judgement	TMS on 46d	1
Reached	Neptune	On judgement	TMS on 46d	1
Unreached	Neptune	On judgement	TMS on 46d	0
Reached	Neptune	On judgement	TMS on 46d	1
Reached	Neptune	On judgement	TMS on 46d	1
Reached	Neptune	On judgement	TMS on 46d	0
Unreached	Neptune	On judgement	TMS on 46d	1
Reached	Neptune	On judgement	TMS on 46d	1
Reached	Neptune	On judgement	TMS on 46d	1
Reached	Neptune	On judgement	TMS on 46d	0
Unreached	Neptune	On judgement	TMS on 46d	0
Reached	Neptune	On judgement	TMS on 46d	1
Reached	Neptune	On judgement	TMS on 46d	1
Reached	Neptune	On judgement	TMS on 46d	1
Reached	Neptune	On judgement	TMS on 46d	1
Reached	Neptune	On judgement	TMS on 46d	1
Reached	Neptune	On judgement	TMS on 46d	0
Unreached	Neptune	On judgement	TMS on 46d	1
Unreached	Neptune	On judgement	TMS on 46d	1
Reached	Neptune	On judgement	TMS on 46d	1
Reached	Neptune	On judgement	TMS on 46d	0
Reached	Neptune	On judgement	TMS on 46d	1
Unreached	Neptune	On judgement	TMS on 46d	1
Reached	Neptune	On judgement	TMS on 46d	1
Reached	Neptune	On judgement	TMS on 46d	1
Reached	Neptune	On judgement	TMS on 46d	1
Reached	Neptune	On judgement	TMS on 46d	1
Unreached	Neptune	On judgement	TMS on 46d	1
Reached	Neptune	On judgement	TMS on 46d	0
Reached	Neptune	On judgement	TMS on 46d	1
Reached	Neptune	On judgement	TMS on 46d	0
Unreached	Neptune	On judgement	TMS on 46d	1
Reached	Neptune	On judgement	TMS on 46d	1
Reached	Neptune	On judgement	TMS on 46d	1
Reached	Neptune	On judgement	TMS on 46d	0
Unreached	Neptune	On judgement	TMS on 46d	1
Unreached	Neptune	On judgement	TMS on 46d	1
Reached	Neptune	On judgement	TMS on 46d	0
Reached	Neptune	On judgement	TMS on 46d	1
Reached	Neptune	On judgement	TMS on 46d	1
Unreached	Neptune	On judgement	TMS on 46d	1
Reached	Neptune	On judgement	TMS on 46d	1
Reached	Neptune	On judgement	TMS on 46d	1
Reached	Neptune	On judgement	TMS on 46d	0
Reached	Neptune	On judgement	TMS on 46d	1
Reached	Neptune	On judgement	TMS on 46d	1
Unreached	Neptune	On judgement	TMS on 46d	1
Unreached	Neptune	On judgement	TMS on 46d	1
Reached	Neptune	On judgement	TMS on 46d	1
Reached	Neptune	On judgement	TMS on 46d	1
Reached	Neptune	On judgement	TMS on 46d	1
Reached	Neptune	On judgement	TMS on 46d	0
Reached	Neptune	On judgement	TMS on 46d	1
Unreached	Neptune	On judgement	TMS on 46d	1
Reached	Neptune	On judgement	TMS on 46d	1
Reached	Neptune	On judgement	TMS on 46d	1
Reached	Neptune	On judgement	TMS on 46d	1
Reached	Neptune	On judgement	TMS on 46d	1
Reached	Neptune	On judgement	TMS on 46d	0
Reached	Neptune	On judgement	TMS on 46d	1
Reached	Neptune	On judgement	TMS on 46d	1
Reached	Neptune	On judgement	TMS on 46d	1
Reached	Neptune	On judgement	TMS on 46d	1
Reached	Neptune	On judgement	TMS on 46d	1
Reached	Neptune	On judgement	TMS on 46d	1
Reached	Neptune	On judgement	TMS on 46d	1
Reached	Neptune	On judgement	TMS on 46d	1
Unreached	Neptune	On judgement	TMS on 46d	1
Reached	Neptune	On judgement	TMS on 46d	1
Reached	Neptune	On judgement	TMS on 46d	1
Reached	Neptune	On judgement	TMS on 46d	0
Reached	Neptune	On judgement	TMS on 46d	1
Reached	Neptune	On judgement	TMS on 46d	1
Reached	Neptune	On judgement	TMS on 46d	1
Reached	Neptune	On judgement	TMS on 46d	1
Reached	Neptune	On judgement	TMS on 46d	1
Reached	Neptune	On judgement	TMS on 46d	1
Reached	Neptune	On judgement	TMS on 46d	1
Reached	Neptune	On judgement	TMS on 46d	1
Reached	Neptune	On judgement	TMS on 46d	0
Reached	Neptune	On judgement	TMS on 46d	1
Unreached	Neptune	On judgement	TMS on 46d	1
Unreached	Neptune	On judgement	TMS on 46d	1
Reached	Neptune	On judgement	TMS on 46d	0
Reached	Neptune	On judgement	TMS on 46d	1
Reached	Neptune	On judgement	TMS on 46d	1
Unreached	Neptune	On judgement	TMS on 46d	0
Reached	Neptune	On judgement	TMS on 46d	1
Reached	Neptune	On judgement	TMS on 46d	0
Reached	Neptune	On judgement	TMS on 46d	1
Reached	Neptune	On judgement	TMS on 46d	1
Reached	Neptune	On judgement	TMS on 46d	1
Reached	Neptune	On judgement	TMS on 46d	1
Unreached	Neptune	On judgement	TMS on 46d	0
Unreached	Neptune	On judgement	TMS on 46d	1
Unreached	Neptune	On judgement	TMS on 46d	1
Unreached	Neptune	On judgement	TMS on 46d	1
Reached	Neptune	On judgement	TMS on 46d	1
Reached	Neptune	On judgement	TMS on 46d	1
Reached	Neptune	On judgement	TMS on 46d	0
Reached	Neptune	On judgement	TMS on 46d	1
Reached	Neptune	On judgement	TMS on 46d	0
Unreached	Neptune	On judgement	TMS on 46d	0
Unreached	Neptune	On judgement	TMS on 46d	1
Reached	Neptune	On judgement	TMS on 46d	1
Unreached	Neptune	On judgement	TMS on 46d	1
Reached	Neptune	On judgement	TMS on 46d	1
Unreached	Neptune	On judgement	TMS on 46d	1
Unreached	Neptune	On judgement	TMS on 46d	1
Unreached	Neptune	On judgement	TMS on 46d	1
Unreached	Neptune	On judgement	TMS on 46d	1
Reached	Neptune	On judgement	TMS on 46d	1
Reached	Neptune	On judgement	TMS on 46d	1
Reached	Neptune	On judgement	TMS on 46d	1
Unreached	Neptune	On judgement	TMS on 46d	1
Reached	Neptune	On judgement	TMS on 46d	0
Reached	Neptune	On judgement	TMS on 46d	1
Unreached	Neptune	On judgement	TMS on 46d	1
Reached	Neptune	On judgement	TMS on 46d	1
Reached	Neptune	On judgement	TMS on 46d	1
Reached	Neptune	On judgement	TMS on 46d	0
Reached	Neptune	On judgement	TMS on 46d	1
Reached	Neptune	On judgement	TMS on 46d	1
Reached	Neptune	On judgement	TMS on 46d	1
Reached	Neptune	On judgement	TMS on 46d	0
Reached	Neptune	On judgement	TMS on 46d	1
Reached	Neptune	On judgement	TMS on 46d	1
Reached	Neptune	On judgement	TMS on 46d	1
Reached	Neptune	On judgement	TMS on 46d	1
Reached	Neptune	On judgement	TMS on 46d	1
Reached	Neptune	On judgement	TMS on 46d	1
Reached	Neptune	On judgement	TMS on 46d	1
Reached	Neptune	On judgement	TMS on 46d	1
Reached	Neptune	On judgement	TMS on 46d	1
Reached	Neptune	On judgement	TMS on 46d	1
Reached	Neptune	On judgement	TMS on 46d	1
Reached	Neptune	On judgement	TMS on 46d	1
Reached	Neptune	On judgement	TMS on 46d	1
Reached	Neptune	On judgement	TMS on 46d	0
Reached	Neptune	On judgement	TMS on 46d	1
Reached	Neptune	On judgement	TMS on 46d	1
Reached	Neptune	On judgement	TMS on 46d	1
Reached	Neptune	On judgement	TMS on 46d	0
Reached	Neptune	On judgement	TMS on 46d	1
Reached	Neptune	On judgement	TMS on 46d	1
Reached	Neptune	On judgement	TMS on 46d	1
Reached	Neptune	On judgement	TMS on 46d	1
Unreached	Neptune	On judgement	TMS on 46d	1
Reached	Neptune	On judgement	TMS on 46d	1
Reached	Neptune	On judgement	TMS on 46d	1
Unreached	Neptune	On judgement	TMS on 46d	0
Reached	Neptune	On judgement	TMS on 46d	1
Reached	Neptune	On judgement	TMS on 46d	1
Reached	Neptune	On judgement	TMS on 46d	1
Reached	Neptune	On judgement	TMS on 46d	1
Reached	Neptune	On wagering	Sham	1
Unreached	Neptune	On wagering	Sham	0
Reached	Neptune	On wagering	Sham	1
Reached	Neptune	On wagering	Sham	1
Unreached	Neptune	On wagering	Sham	0
Reached	Neptune	On wagering	Sham	1
Reached	Neptune	On wagering	Sham	1
Reached	Neptune	On wagering	Sham	0
Reached	Neptune	On wagering	Sham	0
Reached	Neptune	On wagering	Sham	1
Reached	Neptune	On wagering	Sham	1
Unreached	Neptune	On wagering	Sham	0
Reached	Neptune	On wagering	Sham	1
Reached	Neptune	On wagering	Sham	1
Reached	Neptune	On wagering	Sham	0
Reached	Neptune	On wagering	Sham	0
Unreached	Neptune	On wagering	Sham	1
Reached	Neptune	On wagering	Sham	1
Reached	Neptune	On wagering	Sham	1
Reached	Neptune	On wagering	Sham	1
Reached	Neptune	On wagering	Sham	1
Reached	Neptune	On wagering	Sham	1
Reached	Neptune	On wagering	Sham	1
Reached	Neptune	On wagering	Sham	1
Unreached	Neptune	On wagering	Sham	0
Unreached	Neptune	On wagering	Sham	1
Reached	Neptune	On wagering	Sham	1
Reached	Neptune	On wagering	Sham	1
Reached	Neptune	On wagering	Sham	1
Reached	Neptune	On wagering	Sham	1
Reached	Neptune	On wagering	Sham	1
Reached	Neptune	On wagering	Sham	1
Reached	Neptune	On wagering	Sham	1
Reached	Neptune	On wagering	Sham	1
Reached	Neptune	On wagering	Sham	1
Unreached	Neptune	On wagering	Sham	1
Reached	Neptune	On wagering	Sham	1
Reached	Neptune	On wagering	Sham	1
Reached	Neptune	On wagering	Sham	1
Reached	Neptune	On wagering	Sham	1
Reached	Neptune	On wagering	Sham	1
Unreached	Neptune	On wagering	Sham	0
Unreached	Neptune	On wagering	Sham	1
Reached	Neptune	On wagering	Sham	0
Reached	Neptune	On wagering	Sham	1
Reached	Neptune	On wagering	Sham	0
Reached	Neptune	On wagering	Sham	1
Reached	Neptune	On wagering	Sham	1
Unreached	Neptune	On wagering	Sham	0
Reached	Neptune	On wagering	Sham	1
Reached	Neptune	On wagering	Sham	1
Unreached	Neptune	On wagering	Sham	0
Reached	Neptune	On wagering	Sham	1
Unreached	Neptune	On wagering	Sham	1
Unreached	Neptune	On wagering	Sham	0
Reached	Neptune	On wagering	Sham	1
Reached	Neptune	On wagering	Sham	1
Reached	Neptune	On wagering	Sham	0
Unreached	Neptune	On wagering	Sham	1
Reached	Neptune	On wagering	Sham	1
Unreached	Neptune	On wagering	Sham	1
Unreached	Neptune	On wagering	Sham	0
Reached	Neptune	On wagering	Sham	0
Reached	Neptune	On wagering	Sham	1
Reached	Neptune	On wagering	Sham	1
Reached	Neptune	On wagering	Sham	1
Reached	Neptune	On wagering	Sham	1
Reached	Neptune	On wagering	Sham	1
Reached	Neptune	On wagering	Sham	1
Reached	Neptune	On wagering	Sham	1
Reached	Neptune	On wagering	Sham	1
Reached	Neptune	On wagering	Sham	1
Reached	Neptune	On wagering	Sham	1
Reached	Neptune	On wagering	Sham	1
Reached	Neptune	On wagering	Sham	1
Reached	Neptune	On wagering	Sham	1
Unreached	Neptune	On wagering	Sham	1
Reached	Neptune	On wagering	Sham	1
Reached	Neptune	On wagering	Sham	1
Reached	Neptune	On wagering	Sham	1
Reached	Neptune	On wagering	Sham	1
Reached	Neptune	On wagering	Sham	1
Reached	Neptune	On wagering	Sham	1
Reached	Neptune	On wagering	Sham	0
Reached	Neptune	On wagering	Sham	0
Reached	Neptune	On wagering	Sham	0
Reached	Neptune	On wagering	Sham	1
Reached	Neptune	On wagering	Sham	1
Reached	Neptune	On wagering	Sham	1
Reached	Neptune	On wagering	Sham	1
Reached	Neptune	On wagering	Sham	1
Reached	Neptune	On wagering	Sham	1
Reached	Neptune	On wagering	Sham	1
Reached	Neptune	On wagering	Sham	1
Reached	Neptune	On wagering	Sham	1
Reached	Neptune	On wagering	Sham	1
Reached	Neptune	On wagering	Sham	1
Reached	Neptune	On wagering	Sham	1
Reached	Neptune	On wagering	Sham	1
Reached	Neptune	On wagering	Sham	1
Reached	Neptune	On wagering	Sham	1
Reached	Neptune	On wagering	Sham	0
Reached	Neptune	On wagering	Sham	0
Reached	Neptune	On wagering	Sham	1
Reached	Neptune	On wagering	Sham	1
Reached	Neptune	On wagering	Sham	1
Reached	Neptune	On wagering	Sham	1
Unreached	Neptune	On wagering	Sham	1
Reached	Neptune	On wagering	Sham	0
Reached	Neptune	On wagering	Sham	0
Reached	Neptune	On wagering	Sham	0
Unreached	Neptune	On wagering	Sham	1
Reached	Neptune	On wagering	Sham	1
Reached	Neptune	On wagering	Sham	1
Reached	Neptune	On wagering	Sham	1
Reached	Neptune	On wagering	Sham	1
Reached	Neptune	On wagering	Sham	1
Reached	Neptune	On wagering	Sham	1
Reached	Neptune	On wagering	Sham	1
Reached	Neptune	On wagering	Sham	1
Reached	Neptune	On wagering	Sham	1
Reached	Neptune	On wagering	Sham	1
Reached	Neptune	On wagering	Sham	0
Reached	Neptune	On wagering	Sham	1
Reached	Neptune	On wagering	Sham	1
Reached	Neptune	On wagering	Sham	1
Reached	Neptune	On wagering	Sham	1
Reached	Neptune	On wagering	Sham	1
Reached	Neptune	On wagering	Sham	1
Reached	Neptune	On wagering	Sham	1
Reached	Neptune	On wagering	Sham	1
Reached	Neptune	On wagering	Sham	1
Reached	Neptune	On wagering	Sham	1
Reached	Neptune	On wagering	Sham	1
Unreached	Neptune	On wagering	Sham	1
Reached	Neptune	On wagering	Sham	1
Reached	Neptune	On wagering	Sham	1
Reached	Neptune	On wagering	Sham	1
Reached	Neptune	On wagering	Sham	1
Unreached	Neptune	On wagering	Sham	1
Reached	Neptune	On wagering	Sham	1
Reached	Neptune	On wagering	Sham	1
Reached	Neptune	On wagering	Sham	1
Reached	Neptune	On wagering	Sham	0
Reached	Neptune	On wagering	Sham	1
Reached	Neptune	On wagering	Sham	1
Reached	Neptune	On wagering	Sham	1
Reached	Neptune	On wagering	Sham	1
Reached	Neptune	On wagering	Sham	1
Reached	Neptune	On wagering	Sham	1
Reached	Neptune	On wagering	Sham	1
Reached	Neptune	On wagering	Sham	0
Reached	Neptune	On wagering	Sham	1
Reached	Neptune	On wagering	Sham	1
Unreached	Neptune	On wagering	Sham	1
Reached	Neptune	On wagering	Sham	0
Reached	Neptune	On wagering	Sham	0
Reached	Neptune	On wagering	Sham	1
Reached	Neptune	On wagering	Sham	1
Reached	Neptune	On wagering	Sham	1
Reached	Neptune	On wagering	Sham	1
Unreached	Neptune	On wagering	Sham	0
Unreached	Neptune	On wagering	Sham	1
Reached	Neptune	On wagering	Sham	1
Reached	Neptune	On wagering	Sham	0
Reached	Neptune	On wagering	Sham	1
Reached	Neptune	On wagering	Sham	1
Reached	Neptune	On wagering	Sham	1
Unreached	Neptune	On wagering	Sham	0
Reached	Neptune	On wagering	Sham	1
Reached	Neptune	On wagering	Sham	1
Reached	Neptune	On wagering	Sham	1
Reached	Neptune	On wagering	Sham	1
Reached	Neptune	On wagering	Sham	1
Reached	Neptune	On wagering	Sham	1
Reached	Neptune	On wagering	Sham	1
Reached	Neptune	On wagering	Sham	1
Reached	Neptune	On wagering	Sham	0
Reached	Neptune	On wagering	Sham	1
Reached	Neptune	On wagering	Sham	1
Reached	Neptune	On wagering	Sham	0
Reached	Neptune	On wagering	Sham	1
Reached	Neptune	On wagering	Sham	1
Reached	Neptune	On wagering	Sham	1
Reached	Neptune	On wagering	Sham	1
Reached	Neptune	On wagering	Sham	1
Reached	Neptune	On wagering	Sham	1
Reached	Neptune	On wagering	Sham	1
Reached	Neptune	On wagering	Sham	1
Unreached	Neptune	On wagering	Sham	0
Reached	Neptune	On wagering	Sham	1
Reached	Neptune	On wagering	Sham	1
Reached	Neptune	On wagering	Sham	1
Reached	Neptune	On wagering	Sham	1
Reached	Neptune	On wagering	Sham	1
Reached	Neptune	On wagering	Sham	1
Reached	Neptune	On wagering	Sham	1
Reached	Neptune	On wagering	Sham	1
Reached	Neptune	On wagering	Sham	1
Reached	Neptune	On wagering	Sham	1
Reached	Neptune	On wagering	Sham	1
Reached	Neptune	On wagering	Sham	1
Reached	Neptune	On wagering	Sham	1
Unreached	Neptune	On wagering	Sham	1
Reached	Neptune	On wagering	Sham	1
Reached	Neptune	On wagering	Sham	1
Reached	Neptune	On wagering	Sham	0
Reached	Neptune	On wagering	Sham	1
Reached	Neptune	On wagering	Sham	1
Reached	Neptune	On wagering	Sham	0
Reached	Neptune	On wagering	Sham	1
Reached	Neptune	On wagering	Sham	1
Reached	Neptune	On wagering	Sham	1
Reached	Neptune	On wagering	Sham	1
Reached	Neptune	On wagering	Sham	1
Reached	Neptune	On wagering	Sham	0
Reached	Neptune	On wagering	Sham	0
Reached	Neptune	On wagering	Sham	0
Reached	Neptune	On wagering	Sham	0
Reached	Neptune	On wagering	Sham	1
Reached	Neptune	On wagering	Sham	1
Reached	Neptune	On wagering	Sham	0
Reached	Neptune	On wagering	Sham	1
Reached	Neptune	On wagering	Sham	1
Reached	Neptune	On wagering	Sham	1
Reached	Neptune	On wagering	Sham	1
Reached	Neptune	On wagering	Sham	1
Reached	Neptune	On wagering	Sham	1
Reached	Neptune	On wagering	Sham	1
Reached	Neptune	On wagering	Sham	1
Reached	Neptune	On wagering	Sham	1
Reached	Neptune	On wagering	Sham	1
Reached	Neptune	On wagering	Sham	1
Reached	Neptune	On wagering	Sham	0
Reached	Neptune	On wagering	Sham	1
Reached	Neptune	On wagering	Sham	1
Reached	Neptune	On wagering	Sham	1
Reached	Neptune	On wagering	Sham	0
Reached	Neptune	On wagering	Sham	1
Reached	Neptune	On wagering	Sham	0
Reached	Neptune	On wagering	Sham	1
Reached	Neptune	On wagering	Sham	1
Reached	Neptune	On wagering	Sham	1
Reached	Neptune	On wagering	Sham	1
Reached	Neptune	On wagering	Sham	0
Reached	Neptune	On wagering	Sham	0
Unreached	Neptune	On wagering	Sham	1
Reached	Neptune	On wagering	Sham	1
Reached	Neptune	On wagering	Sham	1
Reached	Neptune	On wagering	Sham	1
Reached	Neptune	On wagering	Sham	1
Reached	Neptune	On wagering	Sham	1
Reached	Neptune	On wagering	Sham	1
Reached	Neptune	On wagering	Sham	1
Reached	Neptune	On wagering	Sham	1
Reached	Neptune	On wagering	Sham	1
Reached	Neptune	On wagering	Sham	0
Reached	Neptune	On wagering	Sham	1
Reached	Neptune	On wagering	Sham	1
Reached	Neptune	On wagering	Sham	1
Reached	Neptune	On wagering	Sham	1
Reached	Neptune	On wagering	Sham	1
Unreached	Neptune	On wagering	Sham	1
Unreached	Neptune	On wagering	Sham	1
Reached	Neptune	On wagering	Sham	1
Reached	Neptune	On wagering	Sham	1
Reached	Neptune	On wagering	Sham	1
Reached	Neptune	On wagering	Sham	0
Reached	Neptune	On wagering	Sham	1
Reached	Neptune	On wagering	Sham	1
Reached	Neptune	On wagering	Sham	1
Reached	Neptune	On wagering	Sham	1
Reached	Neptune	On wagering	Sham	0
Reached	Neptune	On wagering	Sham	1
Unreached	Neptune	On wagering	Sham	0
Reached	Neptune	On wagering	Sham	1
Reached	Neptune	On wagering	Sham	1
Reached	Neptune	On wagering	Sham	1
Reached	Neptune	On wagering	Sham	1
Reached	Neptune	On wagering	Sham	1
Reached	Neptune	On wagering	Sham	1
Reached	Neptune	On wagering	Sham	1
Reached	Neptune	On wagering	Sham	1
Reached	Neptune	On wagering	Sham	0
Unreached	Neptune	On wagering	Sham	1
Reached	Neptune	On wagering	Sham	1
Reached	Neptune	On wagering	Sham	1
Reached	Neptune	On wagering	Sham	0
Reached	Neptune	On wagering	Sham	1
Reached	Neptune	On wagering	Sham	1
Reached	Neptune	On wagering	Sham	1
Reached	Neptune	On wagering	Sham	1
Reached	Neptune	On wagering	Sham	1
Unreached	Neptune	On wagering	Sham	1
Reached	Neptune	On wagering	Sham	1
Reached	Neptune	On wagering	Sham	1
Reached	Neptune	On wagering	Sham	1
Reached	Neptune	On wagering	Sham	0
Reached	Neptune	On wagering	Sham	1
Reached	Neptune	On wagering	Sham	1
Reached	Neptune	On wagering	Sham	1
Reached	Neptune	On wagering	Sham	1
Reached	Neptune	On wagering	Sham	1
Reached	Neptune	On wagering	Sham	0
Reached	Neptune	On wagering	Sham	1
Reached	Neptune	On wagering	Sham	1
Unreached	Neptune	On wagering	Sham	0
Reached	Neptune	On wagering	Sham	1
Reached	Neptune	On wagering	Sham	1
Reached	Neptune	On wagering	Sham	0
Reached	Neptune	On wagering	Sham	1
Reached	Neptune	On wagering	Sham	1
Reached	Neptune	On wagering	Sham	1
Reached	Neptune	On wagering	Sham	1
Reached	Neptune	On wagering	Sham	1
Reached	Neptune	On wagering	Sham	1
Reached	Neptune	On wagering	Sham	1
Unreached	Neptune	On wagering	Sham	0
Reached	Neptune	On wagering	Sham	1
Reached	Neptune	On wagering	Sham	1
Reached	Neptune	On wagering	Sham	1
Reached	Neptune	On wagering	Sham	1
Unreached	Neptune	On wagering	Sham	1
Reached	Neptune	On wagering	Sham	1
Reached	Neptune	On wagering	Sham	1
Reached	Neptune	On wagering	Sham	0
Reached	Neptune	On wagering	Sham	1
Reached	Neptune	On wagering	Sham	1
Reached	Neptune	On wagering	Sham	1
Reached	Neptune	On wagering	Sham	1
Reached	Neptune	On wagering	Sham	0
Reached	Neptune	On wagering	Sham	1
Reached	Neptune	On wagering	Sham	1
Reached	Neptune	On wagering	Sham	1
Reached	Neptune	On wagering	Sham	1
Reached	Neptune	On wagering	Sham	1
Reached	Neptune	On wagering	Sham	1
Reached	Neptune	On wagering	Sham	1
Reached	Neptune	On wagering	Sham	1
Reached	Neptune	On wagering	Sham	1
Reached	Neptune	On wagering	Sham	1
Reached	Neptune	On wagering	Sham	1
Reached	Neptune	On wagering	Sham	0
Reached	Neptune	On wagering	Sham	1
Reached	Neptune	On wagering	Sham	0
Reached	Neptune	On wagering	Sham	1
Reached	Neptune	On wagering	Sham	1
Reached	Neptune	On wagering	Sham	1
Reached	Neptune	On wagering	Sham	1
Reached	Neptune	On wagering	Sham	1
Reached	Neptune	On wagering	Sham	1
Reached	Neptune	On wagering	Sham	1
Reached	Neptune	On wagering	Sham	1
Reached	Neptune	On wagering	Sham	0
Reached	Neptune	On wagering	Sham	1
Reached	Neptune	On wagering	Sham	0
Reached	Neptune	On wagering	Sham	1
Unreached	Neptune	On wagering	Sham	1
Reached	Neptune	On wagering	Sham	1
Reached	Neptune	On wagering	Sham	1
Reached	Neptune	On wagering	Sham	1
Reached	Neptune	On wagering	Sham	1
Reached	Neptune	On wagering	Sham	1
Reached	Neptune	On wagering	Sham	0
Reached	Neptune	On wagering	Sham	1
Reached	Neptune	On wagering	Sham	1
Reached	Neptune	On wagering	Sham	0
Reached	Neptune	On wagering	Sham	1
Reached	Neptune	On wagering	Sham	0
Reached	Neptune	On wagering	Sham	1
Reached	Neptune	On wagering	Sham	1
Unreached	Neptune	On wagering	Sham	1
Reached	Neptune	On wagering	Sham	1
Reached	Neptune	On wagering	Sham	1
Reached	Neptune	On wagering	Sham	1
Reached	Neptune	On wagering	Sham	1
Reached	Neptune	On wagering	Sham	1
Reached	Neptune	On wagering	Sham	1
Reached	Neptune	On wagering	Sham	1
Unreached	Neptune	On wagering	Sham	0
Reached	Neptune	On wagering	Sham	1
Reached	Neptune	On wagering	Sham	1
Reached	Neptune	On wagering	Sham	1
Reached	Neptune	On wagering	Sham	1
Reached	Neptune	On wagering	Sham	1
Reached	Neptune	On wagering	Sham	1
Reached	Neptune	On wagering	Sham	1
Reached	Neptune	On wagering	Sham	1
Reached	Neptune	On wagering	Sham	1
Reached	Neptune	On wagering	Sham	1
Reached	Neptune	On wagering	Sham	1
Reached	Neptune	On wagering	Sham	1
Reached	Neptune	On wagering	Sham	1
Reached	Neptune	On wagering	Sham	1
Reached	Neptune	On wagering	Sham	1
Reached	Neptune	On wagering	Sham	1
Reached	Neptune	On wagering	Sham	1
Reached	Neptune	On wagering	Sham	1
Reached	Neptune	On wagering	Sham	1
Reached	Neptune	On wagering	Sham	1
Reached	Neptune	On wagering	Sham	1
Reached	Neptune	On wagering	Sham	1
Reached	Neptune	On wagering	Sham	1
Reached	Neptune	On wagering	Sham	1
Reached	Neptune	On wagering	Sham	1
Reached	Neptune	On wagering	Sham	1
Unreached	Neptune	On wagering	Sham	1
Reached	Neptune	On wagering	Sham	1
Reached	Neptune	On wagering	Sham	1
Reached	Neptune	On wagering	Sham	1
Reached	Neptune	On wagering	Sham	1
Reached	Neptune	On wagering	Sham	1
Reached	Neptune	On wagering	Sham	1
Reached	Neptune	On wagering	Sham	0
Reached	Neptune	On wagering	Sham	1
Reached	Neptune	On wagering	Sham	1
Unreached	Neptune	On wagering	Sham	0
Reached	Neptune	On wagering	Sham	1
Reached	Neptune	On wagering	Sham	1
Reached	Neptune	On wagering	Sham	1
Reached	Neptune	On wagering	Sham	0
Reached	Neptune	On wagering	Sham	1
Reached	Neptune	On wagering	Sham	1
Reached	Neptune	On wagering	Sham	1
Reached	Neptune	On wagering	Sham	1
Reached	Neptune	On wagering	Sham	1
Unreached	Neptune	On wagering	Sham	1
Reached	Neptune	On wagering	Sham	1
Reached	Neptune	On wagering	Sham	1
Reached	Neptune	On wagering	Sham	1
Reached	Neptune	On wagering	Sham	1
Reached	Neptune	On wagering	Sham	1
Reached	Neptune	On wagering	Sham	1
Reached	Neptune	On wagering	Sham	1
Reached	Neptune	On wagering	Sham	1
Reached	Neptune	On wagering	Sham	1
Reached	Neptune	On wagering	Sham	1
Reached	Neptune	On wagering	Sham	1
Unreached	Neptune	On wagering	Sham	0
Reached	Neptune	On wagering	Sham	1
Reached	Neptune	On wagering	Sham	0
Unreached	Neptune	On wagering	Sham	1
Reached	Neptune	On wagering	Sham	0
Reached	Neptune	On wagering	Sham	1
Reached	Neptune	On wagering	Sham	1
Reached	Neptune	On wagering	Sham	0
Reached	Neptune	On wagering	Sham	1
Reached	Neptune	On wagering	Sham	1
Reached	Neptune	On wagering	Sham	0
Reached	Neptune	On wagering	Sham	0
Reached	Neptune	On wagering	Sham	1
Reached	Neptune	On wagering	Sham	1
Reached	Neptune	On wagering	Sham	1
Reached	Neptune	On wagering	Sham	1
Reached	Neptune	On wagering	Sham	1
Reached	Neptune	On wagering	Sham	1
Reached	Neptune	On wagering	Sham	1
Reached	Neptune	On wagering	Sham	0
Reached	Neptune	On wagering	Sham	1
Reached	Neptune	On wagering	Sham	0
Reached	Neptune	On wagering	Sham	1
Reached	Neptune	On wagering	Sham	1
Reached	Neptune	On wagering	Sham	1
Reached	Neptune	On wagering	Sham	1
Reached	Neptune	On wagering	Sham	1
Reached	Neptune	On wagering	Sham	1
Reached	Neptune	On wagering	Sham	1
Reached	Neptune	On wagering	Sham	1
Reached	Neptune	On wagering	Sham	1
Reached	Neptune	On wagering	Sham	1
Reached	Neptune	On wagering	Sham	1
Reached	Neptune	On wagering	Sham	1
Reached	Neptune	On wagering	Sham	1
Reached	Neptune	On wagering	Sham	1
Reached	Neptune	On wagering	Sham	1
Reached	Neptune	On wagering	Sham	1
Unreached	Neptune	On wagering	Sham	0
Reached	Neptune	On wagering	Sham	1
Unreached	Neptune	On wagering	Sham	0
Reached	Neptune	On wagering	Sham	1
Reached	Neptune	On wagering	Sham	1
Unreached	Neptune	On wagering	Sham	1
Reached	Neptune	On wagering	Sham	1
Reached	Neptune	On wagering	Sham	1
Reached	Neptune	On wagering	Sham	0
Reached	Neptune	On wagering	Sham	1
Reached	Neptune	On wagering	Sham	1
Reached	Neptune	On wagering	Sham	1
Reached	Neptune	On wagering	Sham	1
Reached	Neptune	On wagering	Sham	1
Reached	Neptune	On wagering	Sham	1
Reached	Neptune	On wagering	Sham	1
Reached	Neptune	On wagering	Sham	1
Reached	Neptune	On wagering	Sham	1
Reached	Neptune	On wagering	Sham	1
Reached	Neptune	On wagering	Sham	1
Reached	Neptune	On wagering	Sham	1
Reached	Neptune	On wagering	Sham	1
Reached	Neptune	On wagering	Sham	1
Reached	Neptune	On wagering	Sham	1
Unreached	Neptune	On wagering	Sham	0
Reached	Neptune	On wagering	Sham	1
Reached	Neptune	On wagering	Sham	1
Reached	Neptune	On wagering	Sham	1
Unreached	Neptune	On wagering	Sham	0
Reached	Neptune	On wagering	Sham	1
Reached	Neptune	On wagering	Sham	1
Reached	Neptune	On wagering	Sham	1
Reached	Neptune	On wagering	Sham	1
Reached	Neptune	On wagering	Sham	1
Reached	Neptune	On wagering	Sham	1
Unreached	Neptune	On wagering	Sham	1
Reached	Neptune	On wagering	Sham	0
Reached	Neptune	On wagering	Sham	0
Reached	Neptune	On wagering	Sham	1
Unreached	Neptune	On wagering	Sham	1
Reached	Neptune	On wagering	Sham	1
Reached	Neptune	On wagering	Sham	1
Reached	Neptune	On wagering	Sham	1
Reached	Neptune	On wagering	Sham	1
Reached	Neptune	On wagering	Sham	1
Unreached	Neptune	On wagering	Sham	1
Reached	Neptune	On wagering	Sham	1
Reached	Neptune	On wagering	Sham	1
Reached	Neptune	On wagering	Sham	1
Unreached	Neptune	On wagering	Sham	1
Reached	Neptune	On wagering	Sham	1
Reached	Neptune	On wagering	Sham	1
Reached	Neptune	On wagering	Sham	1
Unreached	Neptune	On wagering	Sham	0
Reached	Neptune	On wagering	Sham	1
Reached	Neptune	On wagering	Sham	1
Reached	Neptune	On wagering	Sham	1
Unreached	Neptune	On wagering	Sham	1
Reached	Neptune	On wagering	Sham	1
Unreached	Neptune	On wagering	Sham	0
Reached	Neptune	On wagering	Sham	1
Reached	Neptune	On wagering	Sham	1
Unreached	Neptune	On wagering	Sham	1
Reached	Neptune	On wagering	Sham	1
Reached	Neptune	On wagering	Sham	1
Reached	Neptune	On wagering	Sham	1
Reached	Neptune	On wagering	Sham	1
Unreached	Neptune	On wagering	Sham	0
Unreached	Neptune	On wagering	Sham	1
Reached	Neptune	On wagering	Sham	1
Reached	Neptune	On wagering	Sham	1
Reached	Neptune	On wagering	Sham	0
Reached	Neptune	On wagering	Sham	1
Unreached	Neptune	On wagering	Sham	1
Reached	Neptune	On wagering	Sham	0
Reached	Neptune	On wagering	Sham	1
Reached	Neptune	On wagering	Sham	1
Unreached	Neptune	On wagering	Sham	1
Reached	Neptune	On wagering	Sham	1
Reached	Neptune	On wagering	Sham	1
Reached	Neptune	On wagering	Sham	1
Reached	Neptune	On wagering	Sham	1
Reached	Neptune	On wagering	Sham	1
Reached	Neptune	On wagering	Sham	1
Reached	Neptune	On wagering	Sham	1
Reached	Neptune	On wagering	Sham	1
Unreached	Neptune	On wagering	Sham	1
Reached	Neptune	On wagering	Sham	1
Reached	Neptune	On wagering	Sham	1
Reached	Neptune	On wagering	Sham	1
Reached	Neptune	On wagering	Sham	1
Reached	Neptune	On wagering	Sham	1
Reached	Neptune	On wagering	Sham	0
Reached	Neptune	On wagering	Sham	1
Reached	Neptune	On wagering	Sham	1
Reached	Neptune	On wagering	Sham	1
Reached	Neptune	On wagering	Sham	1
Reached	Neptune	On wagering	Sham	1
Reached	Neptune	On wagering	Sham	1
Reached	Neptune	On wagering	Sham	1
Reached	Neptune	On wagering	Sham	1
Reached	Neptune	On wagering	Sham	1
Reached	Neptune	On wagering	Sham	1
Reached	Neptune	On wagering	TMS on 46d	1
Reached	Neptune	On wagering	TMS on 46d	1
Reached	Neptune	On wagering	TMS on 46d	1
Reached	Neptune	On wagering	TMS on 46d	0
Reached	Neptune	On wagering	TMS on 46d	1
Reached	Neptune	On wagering	TMS on 46d	1
Reached	Neptune	On wagering	TMS on 46d	0
Reached	Neptune	On wagering	TMS on 46d	0
Reached	Neptune	On wagering	TMS on 46d	1
Reached	Neptune	On wagering	TMS on 46d	0
Reached	Neptune	On wagering	TMS on 46d	1
Reached	Neptune	On wagering	TMS on 46d	0
Unreached	Neptune	On wagering	TMS on 46d	1
Unreached	Neptune	On wagering	TMS on 46d	0
Reached	Neptune	On wagering	TMS on 46d	1
Reached	Neptune	On wagering	TMS on 46d	1
Reached	Neptune	On wagering	TMS on 46d	1
Reached	Neptune	On wagering	TMS on 46d	1
Reached	Neptune	On wagering	TMS on 46d	1
Reached	Neptune	On wagering	TMS on 46d	1
Reached	Neptune	On wagering	TMS on 46d	1
Reached	Neptune	On wagering	TMS on 46d	1
Reached	Neptune	On wagering	TMS on 46d	1
Reached	Neptune	On wagering	TMS on 46d	1
Reached	Neptune	On wagering	TMS on 46d	0
Reached	Neptune	On wagering	TMS on 46d	1
Reached	Neptune	On wagering	TMS on 46d	1
Reached	Neptune	On wagering	TMS on 46d	1
Reached	Neptune	On wagering	TMS on 46d	1
Reached	Neptune	On wagering	TMS on 46d	1
Unreached	Neptune	On wagering	TMS on 46d	1
Unreached	Neptune	On wagering	TMS on 46d	1
Reached	Neptune	On wagering	TMS on 46d	0
Reached	Neptune	On wagering	TMS on 46d	1
Reached	Neptune	On wagering	TMS on 46d	1
Reached	Neptune	On wagering	TMS on 46d	0
Reached	Neptune	On wagering	TMS on 46d	1
Reached	Neptune	On wagering	TMS on 46d	1
Reached	Neptune	On wagering	TMS on 46d	0
Reached	Neptune	On wagering	TMS on 46d	1
Reached	Neptune	On wagering	TMS on 46d	1
Reached	Neptune	On wagering	TMS on 46d	0
Reached	Neptune	On wagering	TMS on 46d	1
Reached	Neptune	On wagering	TMS on 46d	1
Reached	Neptune	On wagering	TMS on 46d	1
Reached	Neptune	On wagering	TMS on 46d	1
Reached	Neptune	On wagering	TMS on 46d	1
Reached	Neptune	On wagering	TMS on 46d	1
Reached	Neptune	On wagering	TMS on 46d	1
Reached	Neptune	On wagering	TMS on 46d	1
Reached	Neptune	On wagering	TMS on 46d	0
Reached	Neptune	On wagering	TMS on 46d	1
Reached	Neptune	On wagering	TMS on 46d	1
Reached	Neptune	On wagering	TMS on 46d	1
Reached	Neptune	On wagering	TMS on 46d	1
Reached	Neptune	On wagering	TMS on 46d	1
Reached	Neptune	On wagering	TMS on 46d	1
Reached	Neptune	On wagering	TMS on 46d	1
Reached	Neptune	On wagering	TMS on 46d	0
Reached	Neptune	On wagering	TMS on 46d	1
Reached	Neptune	On wagering	TMS on 46d	1
Unreached	Neptune	On wagering	TMS on 46d	1
Reached	Neptune	On wagering	TMS on 46d	1
Reached	Neptune	On wagering	TMS on 46d	1
Reached	Neptune	On wagering	TMS on 46d	1
Reached	Neptune	On wagering	TMS on 46d	1
Reached	Neptune	On wagering	TMS on 46d	1
Reached	Neptune	On wagering	TMS on 46d	1
Reached	Neptune	On wagering	TMS on 46d	1
Reached	Neptune	On wagering	TMS on 46d	1
Reached	Neptune	On wagering	TMS on 46d	1
Reached	Neptune	On wagering	TMS on 46d	1
Reached	Neptune	On wagering	TMS on 46d	1
Reached	Neptune	On wagering	TMS on 46d	1
Reached	Neptune	On wagering	TMS on 46d	0
Reached	Neptune	On wagering	TMS on 46d	1
Unreached	Neptune	On wagering	TMS on 46d	0
Reached	Neptune	On wagering	TMS on 46d	1
Reached	Neptune	On wagering	TMS on 46d	0
Reached	Neptune	On wagering	TMS on 46d	1
Reached	Neptune	On wagering	TMS on 46d	1
Reached	Neptune	On wagering	TMS on 46d	1
Reached	Neptune	On wagering	TMS on 46d	1
Reached	Neptune	On wagering	TMS on 46d	1
Reached	Neptune	On wagering	TMS on 46d	1
Reached	Neptune	On wagering	TMS on 46d	1
Reached	Neptune	On wagering	TMS on 46d	1
Reached	Neptune	On wagering	TMS on 46d	1
Reached	Neptune	On wagering	TMS on 46d	1
Reached	Neptune	On wagering	TMS on 46d	1
Unreached	Neptune	On wagering	TMS on 46d	0
Reached	Neptune	On wagering	TMS on 46d	1
Reached	Neptune	On wagering	TMS on 46d	1
Reached	Neptune	On wagering	TMS on 46d	1
Reached	Neptune	On wagering	TMS on 46d	0
Reached	Neptune	On wagering	TMS on 46d	1
Reached	Neptune	On wagering	TMS on 46d	1
Reached	Neptune	On wagering	TMS on 46d	0
Reached	Neptune	On wagering	TMS on 46d	1
Reached	Neptune	On wagering	TMS on 46d	1
Unreached	Neptune	On wagering	TMS on 46d	1
Reached	Neptune	On wagering	TMS on 46d	1
Reached	Neptune	On wagering	TMS on 46d	1
Reached	Neptune	On wagering	TMS on 46d	1
Reached	Neptune	On wagering	TMS on 46d	1
Unreached	Neptune	On wagering	TMS on 46d	1
Unreached	Neptune	On wagering	TMS on 46d	1
Reached	Neptune	On wagering	TMS on 46d	1
Reached	Neptune	On wagering	TMS on 46d	1
Reached	Neptune	On wagering	TMS on 46d	1
Reached	Neptune	On wagering	TMS on 46d	1
Reached	Neptune	On wagering	TMS on 46d	0
Reached	Neptune	On wagering	TMS on 46d	0
Reached	Neptune	On wagering	TMS on 46d	1
Reached	Neptune	On wagering	TMS on 46d	1
Reached	Neptune	On wagering	TMS on 46d	1
Reached	Neptune	On wagering	TMS on 46d	1
Reached	Neptune	On wagering	TMS on 46d	1
Reached	Neptune	On wagering	TMS on 46d	1
Reached	Neptune	On wagering	TMS on 46d	1
Reached	Neptune	On wagering	TMS on 46d	1
Reached	Neptune	On wagering	TMS on 46d	1
Reached	Neptune	On wagering	TMS on 46d	0
Reached	Neptune	On wagering	TMS on 46d	0
Unreached	Neptune	On wagering	TMS on 46d	1
Reached	Neptune	On wagering	TMS on 46d	1
Reached	Neptune	On wagering	TMS on 46d	1
Reached	Neptune	On wagering	TMS on 46d	1
Reached	Neptune	On wagering	TMS on 46d	0
Reached	Neptune	On wagering	TMS on 46d	1
Reached	Neptune	On wagering	TMS on 46d	1
Reached	Neptune	On wagering	TMS on 46d	1
Reached	Neptune	On wagering	TMS on 46d	1
Reached	Neptune	On wagering	TMS on 46d	1
Reached	Neptune	On wagering	TMS on 46d	1
Reached	Neptune	On wagering	TMS on 46d	1
Reached	Neptune	On wagering	TMS on 46d	0
Reached	Neptune	On wagering	TMS on 46d	1
Reached	Neptune	On wagering	TMS on 46d	1
Reached	Neptune	On wagering	TMS on 46d	1
Reached	Neptune	On wagering	TMS on 46d	1
Reached	Neptune	On wagering	TMS on 46d	1
Reached	Neptune	On wagering	TMS on 46d	1
Reached	Neptune	On wagering	TMS on 46d	1
Unreached	Neptune	On wagering	TMS on 46d	1
Reached	Neptune	On wagering	TMS on 46d	1
Reached	Neptune	On wagering	TMS on 46d	1
Reached	Neptune	On wagering	TMS on 46d	1
Reached	Neptune	On wagering	TMS on 46d	1
Reached	Neptune	On wagering	TMS on 46d	1
Unreached	Neptune	On wagering	TMS on 46d	1
Reached	Neptune	On wagering	TMS on 46d	1
Reached	Neptune	On wagering	TMS on 46d	0
Reached	Neptune	On wagering	TMS on 46d	1
Reached	Neptune	On wagering	TMS on 46d	0
Unreached	Neptune	On wagering	TMS on 46d	1
Reached	Neptune	On wagering	TMS on 46d	1
Reached	Neptune	On wagering	TMS on 46d	1
Reached	Neptune	On wagering	TMS on 46d	1
Reached	Neptune	On wagering	TMS on 46d	1
Reached	Neptune	On wagering	TMS on 46d	0
Reached	Neptune	On wagering	TMS on 46d	0
Reached	Neptune	On wagering	TMS on 46d	1
Reached	Neptune	On wagering	TMS on 46d	1
Reached	Neptune	On wagering	TMS on 46d	1
Reached	Neptune	On wagering	TMS on 46d	1
Reached	Neptune	On wagering	TMS on 46d	1
Reached	Neptune	On wagering	TMS on 46d	1
Reached	Neptune	On wagering	TMS on 46d	1
Reached	Neptune	On wagering	TMS on 46d	1
Reached	Neptune	On wagering	TMS on 46d	1
Reached	Neptune	On wagering	TMS on 46d	1
Reached	Neptune	On wagering	TMS on 46d	1
Reached	Neptune	On wagering	TMS on 46d	1
Reached	Neptune	On wagering	TMS on 46d	1
Reached	Neptune	On wagering	TMS on 46d	1
Reached	Neptune	On wagering	TMS on 46d	1
Reached	Neptune	On wagering	TMS on 46d	0
Reached	Neptune	On wagering	TMS on 46d	0
Unreached	Neptune	On wagering	TMS on 46d	1
Reached	Neptune	On wagering	TMS on 46d	1
Reached	Neptune	On wagering	TMS on 46d	1
Reached	Neptune	On wagering	TMS on 46d	1
Reached	Neptune	On wagering	TMS on 46d	1
Reached	Neptune	On wagering	TMS on 46d	0
Reached	Neptune	On wagering	TMS on 46d	1
Reached	Neptune	On wagering	TMS on 46d	1
Reached	Neptune	On wagering	TMS on 46d	1
Reached	Neptune	On wagering	TMS on 46d	1
Reached	Neptune	On wagering	TMS on 46d	1
Reached	Neptune	On wagering	TMS on 46d	1
Reached	Neptune	On wagering	TMS on 46d	1
Reached	Neptune	On wagering	TMS on 46d	1
Reached	Neptune	On wagering	TMS on 46d	1
Reached	Neptune	On wagering	TMS on 46d	1
Unreached	Neptune	On wagering	TMS on 46d	0
Reached	Neptune	On wagering	TMS on 46d	1
Reached	Neptune	On wagering	TMS on 46d	1
Reached	Neptune	On wagering	TMS on 46d	1
Reached	Neptune	On wagering	TMS on 46d	1
Reached	Neptune	On wagering	TMS on 46d	1
Reached	Neptune	On wagering	TMS on 46d	1
Reached	Neptune	On wagering	TMS on 46d	1
Reached	Neptune	On wagering	TMS on 46d	1
Reached	Neptune	On wagering	TMS on 46d	1
Unreached	Neptune	On wagering	TMS on 46d	0
Reached	Neptune	On wagering	TMS on 46d	1
Reached	Neptune	On wagering	TMS on 46d	0
Reached	Neptune	On wagering	TMS on 46d	1
Reached	Neptune	On wagering	TMS on 46d	0
Reached	Neptune	On wagering	TMS on 46d	1
Reached	Neptune	On wagering	TMS on 46d	0
Reached	Neptune	On wagering	TMS on 46d	1
Unreached	Neptune	On wagering	TMS on 46d	0
Reached	Neptune	On wagering	TMS on 46d	1
Reached	Neptune	On wagering	TMS on 46d	1
Reached	Neptune	On wagering	TMS on 46d	0
Reached	Neptune	On wagering	TMS on 46d	1
Reached	Neptune	On wagering	TMS on 46d	0
Reached	Neptune	On wagering	TMS on 46d	1
Reached	Neptune	On wagering	TMS on 46d	1
Reached	Neptune	On wagering	TMS on 46d	1
Reached	Neptune	On wagering	TMS on 46d	1
Reached	Neptune	On wagering	TMS on 46d	1
Reached	Neptune	On wagering	TMS on 46d	1
Unreached	Neptune	On wagering	TMS on 46d	0
Reached	Neptune	On wagering	TMS on 46d	1
Reached	Neptune	On wagering	TMS on 46d	1
Reached	Neptune	On wagering	TMS on 46d	1
Reached	Neptune	On wagering	TMS on 46d	1
Reached	Neptune	On wagering	TMS on 46d	1
Reached	Neptune	On wagering	TMS on 46d	1
Reached	Neptune	On wagering	TMS on 46d	1
Reached	Neptune	On wagering	TMS on 46d	1
Reached	Neptune	On wagering	TMS on 46d	0
Reached	Neptune	On wagering	TMS on 46d	1
Reached	Neptune	On wagering	TMS on 46d	1
Reached	Neptune	On wagering	TMS on 46d	1
Reached	Neptune	On wagering	TMS on 46d	1
Reached	Neptune	On wagering	TMS on 46d	1
Reached	Neptune	On wagering	TMS on 46d	1
Reached	Neptune	On wagering	TMS on 46d	1
Reached	Neptune	On wagering	TMS on 46d	1
Reached	Neptune	On wagering	TMS on 46d	1
Reached	Neptune	On wagering	TMS on 46d	1
Reached	Neptune	On wagering	TMS on 46d	1
Reached	Neptune	On wagering	TMS on 46d	0
Reached	Neptune	On wagering	TMS on 46d	1
Reached	Neptune	On wagering	TMS on 46d	1
Reached	Neptune	On wagering	TMS on 46d	1
Reached	Neptune	On wagering	TMS on 46d	1
Reached	Neptune	On wagering	TMS on 46d	1
Reached	Neptune	On wagering	TMS on 46d	1
Reached	Neptune	On wagering	TMS on 46d	0
Reached	Neptune	On wagering	TMS on 46d	1
[truncated: 2,609 more rows]

## Sheet: Fig 3g-j
TMS_phase	TMS	WT(s)	Monkey	Response
On judgement	TMS on 46d	8.345	Neptune	Correct
On judgement	Sham	3.978	Neptune	Correct
On judgement	Sham	2.028	Neptune	Incorrect
On wagering	TMS on 46d	23.028	Neptune	Correct
On wagering	TMS on 46d	17.255	Neptune	Incorrect
On wagering	Sham	19.079	Neptune	Correct
On wagering	Sham	6.621	Neptune	Incorrect
On wagering	Sham	2.258	Neptune	Incorrect
On judgement	Sham	10.354	Uranus	Incorrect
On judgement	Sham	8.677	Uranus	Incorrect
On wagering	TMS on 46d	8.897	Uranus	Correct
On wagering	TMS on 46d	4.654	Uranus	Incorrect
On wagering	Sham	13.393	Uranus	Correct
On wagering	Sham	11.759	Uranus	Correct
On wagering	Sham	5.272	Uranus	Correct
On wagering	Sham	5.004	Uranus	Incorrect
On judgement	TMS on 46d	13.001	Uranus	Incorrect
On judgement	TMS on 46d	6.631	Uranus	Incorrect
On judgement	TMS on 46d	8.802	Uranus	Incorrect
On judgement	TMS on 46d	28.22	Uranus	Incorrect
On judgement	TMS on 46d	9.496	Uranus	Incorrect
On judgement	TMS on 46d	10.805	Neptune	Correct
On judgement	TMS on 46d	12.235	Neptune	Correct
On judgement	TMS on 46d	11.862	Neptune	Incorrect
On judgement	TMS on 46d	13.616	Neptune	Incorrect
On judgement	Sham	10.003	Neptune	Correct
On judgement	Sham	9.878	Neptune	Incorrect
On wagering	TMS on 46d	14.398	Neptune	Incorrect
On wagering	TMS on 46d	9.292	Neptune	Incorrect
On wagering	TMS on 46d	12.326	Neptune	Incorrect
On wagering	Sham	12.002	Neptune	Correct
On wagering	Sham	9.891	Neptune	Incorrect
On wagering	Sham	10.541	Neptune	Incorrect
On judgement	Sham	4.95	Uranus	Incorrect
On wagering	TMS on 46d	8.827	Uranus	Correct
On wagering	TMS on 46d	8.806	Uranus	Incorrect
On wagering	TMS on 46d	12.029	Uranus	Incorrect
On wagering	Sham	4.419	Uranus	Incorrect
On wagering	Sham	3.993	Uranus	Incorrect
On judgement	TMS on 46d	14.445	Uranus	Correct
On judgement	TMS on 46d	11.215	Neptune	Incorrect
On judgement	Sham	9.076	Neptune	Incorrect
On judgement	Sham	15.245	Neptune	Incorrect
On wagering	TMS on 46d	23.731	Neptune	Incorrect
On wagering	TMS on 46d	7.946	Neptune	Correct
On wagering	TMS on 46d	5.446	Neptune	Incorrect
On wagering	Sham	2.961	Neptune	Incorrect
On wagering	Sham	21.735	Neptune	Incorrect
On judgement	Sham	8.465	Uranus	Correct
On judgement	Sham	14.427	Uranus	Incorrect
On judgement	Sham	19.924	Uranus	Incorrect
On wagering	TMS on 46d	2.263	Uranus	Incorrect
On wagering	TMS on 46d	13.201	Uranus	Correct
On wagering	Sham	13.155	Uranus	Incorrect
On wagering	Sham	12.676	Uranus	Correct
On judgement	TMS on 46d	11.667	Neptune	Incorrect
On judgement	TMS on 46d	13.989	Neptune	Correct
On judgement	Sham	7.473	Neptune	Incorrect
On judgement	Sham	1.582	Neptune	Incorrect
On judgement	Sham	4.599	Neptune	Incorrect
On wagering	TMS on 46d	18.89	Neptune	Correct
On wagering	TMS on 46d	19.684	Neptune	Correct
On wagering	Sham	11.905	Neptune	Incorrect
On wagering	Sham	13.067	Neptune	Correct
On wagering	Sham	11.905	Neptune	Correct
On judgement	Sham	2.25	Uranus	Incorrect
On judgement	Sham	8.797	Uranus	Incorrect
On judgement	Sham	15.727	Uranus	Incorrect
On judgement	Sham	1.142	Uranus	Incorrect
On wagering	TMS on 46d	11.105	Uranus	Incorrect
On wagering	TMS on 46d	11.773	Uranus	Correct
On wagering	Sham	13.751	Uranus	Incorrect
On wagering	Sham	3.559	Uranus	Incorrect
On wagering	Sham	5.243	Uranus	Correct
On judgement	TMS on 46d	11.809	Uranus	Correct
On judgement	TMS on 46d	5.334	Uranus	Correct
On judgement	TMS on 46d	10.795	Uranus	Incorrect
On judgement	TMS on 46d	15.641	Neptune	Incorrect
On judgement	TMS on 46d	12.891	Neptune	Incorrect
On judgement	TMS on 46d	13.342	Neptune	Incorrect
On judgement	Sham	11.746	Neptune	Correct
On judgement	Sham	17.162	Neptune	Correct
On wagering	TMS on 46d	15.135	Neptune	Incorrect
On wagering	Sham	19.992	Neptune	Correct
On wagering	Sham	11.839	Neptune	Correct
On wagering	Sham	2.426	Neptune	Incorrect
On judgement	Sham	3.66	Uranus	Incorrect
On wagering	TMS on 46d	2.809	Uranus	Incorrect
On wagering	TMS on 46d	8.174	Uranus	Incorrect
On wagering	Sham	2.263	Uranus	Incorrect
On wagering	Sham	5.123	Uranus	Incorrect
On wagering	Sham	5.333	Uranus	Correct
On wagering	Sham	9.8	Uranus	Incorrect
On judgement	TMS on 46d	14.784	Uranus	Correct
On judgement	TMS on 46d	5.213	Neptune	Correct
On judgement	Sham	1.608	Neptune	Incorrect
On wagering	TMS on 46d	17.449	Neptune	Correct
On judgement	Sham	2.277	Uranus	Incorrect
On judgement	Sham	20.688	Uranus	Correct
On judgement	Sham	9.408	Uranus	Incorrect
On wagering	TMS on 46d	12.313	Uranus	Correct
On wagering	TMS on 46d	1.356	Uranus	Incorrect
On wagering	Sham	8.159	Uranus	Incorrect
On wagering	Sham	4.846	Uranus	Incorrect
On wagering	Sham	2.124	Uranus	Incorrect
On wagering	Sham	2.777	Uranus	Incorrect
On judgement	TMS on 46d	9.296	Uranus	Incorrect
On judgement	TMS on 46d	7.584	Neptune	Incorrect
On judgement	Sham	22.454	Neptune	Correct
On judgement	Sham	10.561	Neptune	Incorrect
On wagering	TMS on 46d	18.55	Neptune	Incorrect
On wagering	Sham	17.73	Neptune	Correct
On wagering	Sham	16.28	Neptune	Correct
On wagering	Sham	18.888	Neptune	Correct
On judgement	Sham	1.467	Uranus	Incorrect
On judgement	Sham	9.939	Uranus	Incorrect
On wagering	TMS on 46d	2.44	Uranus	Correct
On wagering	TMS on 46d	8.508	Uranus	Incorrect
On wagering	Sham	7.517	Uranus	Incorrect
On wagering	Sham	10.502	Uranus	Incorrect
On wagering	Sham	2.259	Uranus	Incorrect
On judgement	TMS on 46d	10.129	Uranus	Incorrect
On judgement	TMS on 46d	8.944	Neptune	Correct
On judgement	TMS on 46d	1.253	Neptune	Correct
On judgement	Sham	14.036	Neptune	Incorrect
On judgement	Sham	1.668	Neptune	Incorrect
On wagering	TMS on 46d	18.753	Neptune	Incorrect
On wagering	TMS on 46d	17.15	Neptune	Correct
On wagering	TMS on 46d	13.261	Neptune	Incorrect
On wagering	Sham	10.921	Neptune	Correct
On wagering	Sham	10.42	Neptune	Correct
On wagering	Sham	28.702	Neptune	Correct
On judgement	Sham	20.377	Uranus	Correct
On judgement	Sham	0.9517	Uranus	Incorrect
On judgement	Sham	10.191	Uranus	Incorrect
On wagering	Sham	7.918	Uranus	Incorrect
On wagering	Sham	9.198	Uranus	Correct
On judgement	TMS on 46d	11.343	Uranus	Incorrect
On judgement	TMS on 46d	10.254	Uranus	Incorrect
On judgement	TMS on 46d	0.876	Uranus	Correct
On judgement	TMS on 46d	0.869	Neptune	Correct
On judgement	Sham	20.265	Neptune	Correct
On judgement	Sham	10.602	Neptune	Incorrect
On wagering	TMS on 46d	8.139	Neptune	Incorrect
On wagering	TMS on 46d	14.432	Neptune	Correct
On wagering	Sham	6.705	Neptune	Incorrect
On wagering	Sham	10.613	Neptune	Incorrect
On wagering	Sham	14.845	Neptune	Correct
On judgement	Sham	1.626	Uranus	Incorrect
On judgement	Sham	11.609	Uranus	Incorrect
On wagering	TMS on 46d	4.978	Uranus	Incorrect
On wagering	TMS on 46d	2.021	Uranus	Incorrect
On wagering	Sham	9.785	Uranus	Incorrect
On wagering	Sham	23.009	Uranus	Correct
On judgement	TMS on 46d	13.236	Uranus	Incorrect
On judgement	TMS on 46d	10.268	Uranus	Correct
On judgement	TMS on 46d	10.66	Neptune	Incorrect
On judgement	TMS on 46d	14.116	Neptune	Incorrect
On judgement	TMS on 46d	11.578	Neptune	Correct
On judgement	Sham	12.081	Neptune	Incorrect
On judgement	Sham	12.578	Neptune	Correct
On judgement	Sham	19.587	Neptune	Correct
On wagering	TMS on 46d	17.76	Neptune	Correct
On wagering	Sham	15.104	Neptune	Incorrect
On wagering	Sham	17.557	Neptune	Correct
On wagering	Sham	2.177	Neptune	Incorrect
On wagering	Sham	16.261	Neptune	Correct
On judgement	Sham	6.281	Uranus	Correct
On judgement	Sham	19.278	Uranus	Correct
On judgement	Sham	6.735	Uranus	Correct
On wagering	TMS on 46d	1.653	Uranus	Incorrect
On wagering	Sham	13.427	Uranus	Incorrect
On wagering	Sham	18.456	Uranus	Correct
On judgement	TMS on 46d	11.863	Uranus	Correct
On judgement	TMS on 46d	11.607	Uranus	Incorrect
On judgement	TMS on 46d	19.3	Uranus	Incorrect
On judgement	TMS on 46d	16.011	Neptune	Incorrect
On judgement	TMS on 46d	11.078	Neptune	Correct
On judgement	Sham	14.519	Neptune	Correct
On wagering	TMS on 46d	15.871	Neptune	Incorrect
On wagering	Sham	1.878	Neptune	Incorrect
On wagering	Sham	10.985	Neptune	Correct
On wagering	Sham	3.167	Neptune	Incorrect
On judgement	Sham	19.94	Uranus	Correct
On wagering	TMS on 46d	6.785	Uranus	Correct
On wagering	TMS on 46d	7.347	Uranus	Incorrect
On wagering	Sham	18.906	Uranus	Correct
On wagering	Sham	20.901	Uranus	Correct
On wagering	Sham	6.348	Uranus	Incorrect
On wagering	Sham	11.627	Uranus	Incorrect
On judgement	TMS on 46d	13.048	Uranus	Incorrect
On judgement	TMS on 46d	10.626	Uranus	Correct
On judgement	TMS on 46d	8.344	Uranus	Incorrect
On judgement	TMS on 46d	8.555	Neptune	Incorrect
On judgement	TMS on 46d	11.575	Neptune	Incorrect
On judgement	TMS on 46d	28.829	Neptune	Incorrect
On judgement	Sham	17.832	Neptune	Incorrect
On judgement	Sham	15.776	Neptune	Correct
On judgement	Sham	10.636	Neptune	Incorrect
On wagering	TMS on 46d	11.944	Neptune	Incorrect
On wagering	Sham	12.966	Neptune	Incorrect
On judgement	Sham	1.065	Uranus	Incorrect
On judgement	Sham	8.212	Uranus	Incorrect
On wagering	TMS on 46d	0.839	Uranus	Incorrect
On wagering	TMS on 46d	5.376	Uranus	Incorrect
On wagering	TMS on 46d	9.651	Uranus	Incorrect
On wagering	Sham	2.194	Uranus	Correct
On judgement	TMS on 46d	11.314	Uranus	Incorrect
On judgement	TMS on 46d	10.468	Uranus	Incorrect
On judgement	TMS on 46d	14.247	Neptune	Correct
On judgement	TMS on 46d	9.009	Neptune	Incorrect
On judgement	TMS on 46d	2.175	Neptune	Correct
On judgement	Sham	17.056	Neptune	Incorrect
On judgement	Sham	11.316	Neptune	Incorrect
On wagering	Sham	1.772	Neptune	Incorrect
On wagering	Sham	14.197	Neptune	Incorrect
On judgement	Sham	10.236	Uranus	Correct
On judgement	Sham	10.562	Uranus	Correct
On judgement	Sham	7.74	Uranus	Incorrect
On judgement	Sham	9.918	Uranus	Incorrect
On wagering	Sham	1.036	Uranus	Incorrect
On wagering	Sham	7.227	Uranus	Correct
On judgement	Sham	17.283	Neptune	Incorrect
On wagering	TMS on 46d	24.84	Neptune	Correct
On wagering	TMS on 46d	19.473	Neptune	Correct
On wagering	Sham	16.736	Neptune	Correct
On judgement	Sham	8.747	Uranus	Correct
On wagering	TMS on 46d	8.688	Uranus	Incorrect
On wagering	TMS on 46d	8.576	Uranus	Incorrect
On wagering	TMS on 46d	8.399	Uranus	Correct
On judgement	TMS on 46d	25.306	Neptune	Correct
On judgement	TMS on 46d	3.02	Neptune	Correct
On judgement	TMS on 46d	10.935	Neptune	Incorrect
On judgement	Sham	18.343	Neptune	Correct
On judgement	Sham	6.696	Neptune	Incorrect
On wagering	TMS on 46d	14.251	Neptune	Correct
On wagering	TMS on 46d	12.247	Neptune	Incorrect
On wagering	Sham	16.828	Neptune	Correct
On judgement	Sham	12.906	Uranus	Incorrect
On wagering	TMS on 46d	1.246	Uranus	Incorrect
On wagering	TMS on 46d	18.008	Uranus	Correct
On wagering	Sham	18.317	Uranus	Correct
On judgement	TMS on 46d	12.079	Uranus	Correct
On judgement	TMS on 46d	12.772	Neptune	Incorrect
On judgement	Sham	16.026	Neptune	Correct
On judgement	Sham	6.375	Neptune	Incorrect
On wagering	TMS on 46d	1.631	Neptune	Incorrect
On wagering	TMS on 46d	6.663	Neptune	Incorrect
On wagering	TMS on 46d	7.047	Uranus	Incorrect
On wagering	Sham	3.408	Uranus	Incorrect
On wagering	Sham	1.427	Uranus	Incorrect
On wagering	Sham	6.289	Uranus	Incorrect
On judgement	TMS on 46d	1.591	Uranus	Incorrect
On judgement	TMS on 46d	12.966	Uranus	Incorrect
On judgement	TMS on 46d	2.961	Uranus	Correct
On judgement	TMS on 46d	14.51	Neptune	Correct
On wagering	TMS on 46d	20.529	Neptune	Correct
On wagering	TMS on 46d	12.742	Neptune	Correct
On wagering	Sham	24.719	Neptune	Correct
On wagering	Sham	11.416	Neptune	Incorrect
On wagering	Sham	17.447	Neptune	Incorrect
On wagering	Sham	11.676	Uranus	Incorrect
On wagering	Sham	1.575	Uranus	Incorrect
On wagering	Sham	3.077	Uranus	Incorrect
On judgement	TMS on 46d	9.768	Uranus	Correct
On judgement	TMS on 46d	11.17	Neptune	Incorrect
On judgement	TMS on 46d	13.166	Neptune	Correct
On wagering	TMS on 46d	15.013	Neptune	Correct
On wagering	TMS on 46d	15.629	Neptune	Correct
On wagering	Sham	8.669	Neptune	Incorrect
On judgement	Sham	12.338	Uranus	Incorrect
On wagering	TMS on 46d	4.182	Uranus	Incorrect
On wagering	Sham	16.879	Uranus	Incorrect
On wagering	Sham	4.808	Uranus	Correct
On judgement	TMS on 46d	10.131	Uranus	Incorrect
On judgement	TMS on 46d	13.135	Neptune	Incorrect
On judgement	TMS on 46d	9.765	Neptune	Incorrect
On judgement	TMS on 46d	12.186	Neptune	Incorrect
On wagering	TMS on 46d	5.803	Neptune	Incorrect
On wagering	TMS on 46d	7.908	Neptune	Incorrect
On judgement	Sham	3.183	Uranus	Incorrect
On judgement	Sham	1.98	Uranus	Incorrect
On judgement	Sham	3.569	Uranus	Incorrect
On judgement	Sham	2.492	Uranus	Incorrect
On judgement	Sham	12.228	Uranus	Incorrect
On wagering	TMS on 46d	10.653	Uranus	Correct
On wagering	TMS on 46d	7.202	Uranus	Incorrect
On wagering	Sham	0.912	Uranus	Incorrect
On judgement	TMS on 46d	1.102	Uranus	Correct
On judgement	TMS on 46d	11.622	Uranus	Correct
On judgement	TMS on 46d	9.506	Uranus	Correct
On judgement	TMS on 46d	19.811	Neptune	Incorrect
On judgement	Sham	17.863	Neptune	Correct
On judgement	Sham	7.369	Neptune	Incorrect
On wagering	TMS on 46d	18.316	Neptune	Correct
On wagering	TMS on 46d	19.912	Neptune	Incorrect
On wagering	TMS on 46d	12.19	Neptune	Correct
On wagering	Sham	17.037	Neptune	Correct
On judgement	Sham	16.089	Uranus	Correct
On judgement	Sham	11.338	Uranus	Incorrect
On wagering	TMS on 46d	4.367	Uranus	Incorrect
On wagering	TMS on 46d	10.067	Uranus	Correct
On wagering	Sham	0.804	Uranus	Incorrect
On judgement	TMS on 46d	7.523	Uranus	Incorrect
On judgement	TMS on 46d	11.876	Uranus	Incorrect
On judgement	TMS on 46d	14.804	Neptune	Correct
On judgement	TMS on 46d	12.594	Neptune	Correct
On judgement	Sham	12.669	Neptune	Correct
On wagering	Sham	12.088	Neptune	Incorrect
On wagering	Sham	9.329	Neptune	Incorrect
On wagering	Sham	14.619	Neptune	Correct
On judgement	Sham	4.675	Uranus	Correct
On judgement	Sham	1.97	Uranus	Incorrect
On wagering	TMS on 46d	9.376	Uranus	Correct
On wagering	TMS on 46d	10.766	Uranus	Correct
On wagering	Sham	2.359	Uranus	Incorrect
On wagering	Sham	1.963	Uranus	Incorrect
On wagering	Sham	13.702	Uranus	Incorrect
On judgement	TMS on 46d	9.66	Uranus	Correct
On judgement	TMS on 46d	10.434	Uranus	Correct
On judgement	TMS on 46d	11.511	Uranus	Correct
On judgement	TMS on 46d	13.059	Uranus	Correct
On judgement	TMS on 46d	8.179	Neptune	Correct
On judgement	TMS on 46d	1.42	Neptune	Correct
On judgement	Sham	12.748	Neptune	Incorrect
On judgement	Sham	12.419	Neptune	Incorrect
On judgement	Sham	20.248	Neptune	Incorrect
On wagering	TMS on 46d	4.857	Neptune	Correct
On wagering	TMS on 46d	20.523	Neptune	Correct
On wagering	Sham	14.484	Neptune	Correct
On wagering	Sham	13.445	Neptune	Incorrect
On wagering	Sham	10.422	Neptune	Incorrect
On wagering	TMS on 46d	10.198	Uranus	Correct
On wagering	TMS on 46d	7.283	Uranus	Correct
On wagering	Sham	12.586	Uranus	Incorrect
On judgement	TMS on 46d	6.118	Uranus	Correct
On judgement	TMS on 46d	2.25	Uranus	Correct
On judgement	TMS on 46d	4.603	Neptune	Correct
On judgement	Sham	17.13	Neptune	Correct
On judgement	Sham	10.416	Neptune	Incorrect
On wagering	TMS on 46d	14.636	Neptune	Incorrect
On wagering	TMS on 46d	27.616	Neptune	Incorrect
On wagering	Sham	10.286	Neptune	Incorrect
On wagering	Sham	25.42	Neptune	Correct
On wagering	Sham	10.64	Uranus	Incorrect
On judgement	TMS on 46d	9.617	Uranus	Incorrect
On judgement	TMS on 46d	9.176	Uranus	Correct
On judgement	TMS on 46d	13.869	Uranus	Correct
On judgement	TMS on 46d	15.011	Uranus	Incorrect
On judgement	TMS on 46d	10.641	Neptune	Incorrect
On judgement	TMS on 46d	15.886	Neptune	Incorrect
On judgement	TMS on 46d	5.163	Neptune	Correct
On judgement	TMS on 46d	20.093	Neptune	Correct
On judgement	TMS on 46d	9.976	Neptune	Incorrect
On judgement	Sham	13.377	Neptune	Correct
On wagering	TMS on 46d	16.103	Neptune	Correct
On judgement	Sham	8.358	Uranus	Incorrect
On judgement	Sham	10.051	Uranus	Incorrect
On wagering	TMS on 46d	3.944	Uranus	Incorrect
On wagering	Sham	0.853	Uranus	Correct
On judgement	TMS on 46d	20.937	Neptune	Correct
On judgement	Sham	16.339	Neptune	Correct
On judgement	Sham	9.831	Neptune	Incorrect
On judgement	Sham	19.504	Neptune	Correct
On wagering	TMS on 46d	19.9	Neptune	Incorrect
On wagering	TMS on 46d	12.354	Neptune	Incorrect
On wagering	Sham	14.853	Neptune	Correct
On wagering	Sham	22.337	Neptune	Incorrect
On wagering	Sham	17.957	Neptune	Correct
On judgement	Sham	9.234	Uranus	Incorrect
On wagering	TMS on 46d	2.268	Uranus	Incorrect
On wagering	TMS on 46d	9.097	Uranus	Incorrect
On wagering	Sham	3.245	Uranus	Incorrect
On wagering	Sham	14.759	Uranus	Correct
On judgement	TMS on 46d	9.908	Uranus	Incorrect
On judgement	TMS on 46d	9.734	Uranus	Incorrect
On judgement	TMS on 46d	7.754	Uranus	Incorrect
On judgement	TMS on 46d	11.995	Neptune	Incorrect
On judgement	TMS on 46d	21.638	Neptune	Correct
On wagering	TMS on 46d	12.839	Neptune	Correct
On wagering	TMS on 46d	16.85	Neptune	Correct
On wagering	TMS on 46d	17.428	Neptune	Incorrect
On wagering	Sham	17.044	Neptune	Correct
On wagering	Sham	22.512	Neptune	Correct
On judgement	Sham	7.243	Uranus	Incorrect
On judgement	Sham	4.472	Uranus	Incorrect
On judgement	Sham	10.241	Uranus	Incorrect
On wagering	TMS on 46d	1.684	Uranus	Incorrect
On wagering	TMS on 46d	10.777	Uranus	Correct
On wagering	Sham	19.713	Uranus	Correct
On wagering	Sham	6.105	Uranus	Incorrect
On wagering	Sham	10.467	Uranus	Correct
On judgement	TMS on 46d	8.099	Uranus	Correct
On judgement	TMS on 46d	23.654	Neptune	Incorrect
On judgement	Sham	4.185	Neptune	Incorrect
On judgement	Sham	1.341	Neptune	Incorrect
On judgement	Sham	1.146	Neptune	Incorrect
On wagering	TMS on 46d	19.782	Neptune	Correct
On wagering	TMS on 46d	9.447	Neptune	Correct
On wagering	Sham	11.936	Neptune	Correct
On judgement	Sham	8.861	Uranus	Correct
On judgement	Sham	3.39	Uranus	Incorrect
On judgement	Sham	6.998	Uranus	Incorrect
On wagering	TMS on 46d	8.721	Uranus	Incorrect
On wagering	TMS on 46d	8.097	Uranus	Incorrect
On wagering	TMS on 46d	9.819	Uranus	Correct
On judgement	TMS on 46d	11.715	Uranus	Correct
On judgement	TMS on 46d	12.582	Uranus	Correct
On judgement	TMS on 46d	10.937	Neptune	Incorrect
On judgement	TMS on 46d	18.958	Neptune	Incorrect
On judgement	Sham	21.345	Neptune	Correct
On wagering	TMS on 46d	13.583	Neptune	Incorrect
On wagering	Sham	12.46	Neptune	Correct
On wagering	Sham	10.107	Neptune	Correct
On wagering	Sham	3.637	Neptune	Correct
On judgement	Sham	12.435	Uranus	Incorrect
On judgement	Sham	19.788	Uranus	Correct
On wagering	Sham	6.327	Uranus	Incorrect
On wagering	Sham	13.659	Uranus	Incorrect
On judgement	TMS on 46d	11.956	Uranus	Incorrect
On judgement	TMS on 46d	14.009	Uranus	Correct
On judgement	Sham	12.216	Neptune	Incorrect
On judgement	Sham	24.08	Neptune	Correct
On wagering	Sham	23.004	Neptune	Correct
On wagering	Sham	18.175	Neptune	Incorrect
On judgement	Sham	4.984	Uranus	Correct
On wagering	TMS on 46d	7.48	Uranus	Correct
On wagering	TMS on 46d	10.979	Uranus	Correct
On wagering	Sham	26.959	Uranus	Correct
On wagering	Sham	10.73	Uranus	Incorrect
On wagering	Sham	12.497	Uranus	Correct
On judgement	TMS on 46d	12.635	Uranus	Correct
On wagering	TMS on 46d	14.525	Neptune	Correct
On wagering	TMS on 46d	16.469	Neptune	Correct
On wagering	TMS on 46d	14.68	Neptune	Correct
On wagering	Sham	5.837	Neptune	Correct
On wagering	Sham	23.738	Neptune	Correct
On judgement	Sham	1.13	Uranus	Incorrect
On judgement	Sham	9.843	Uranus	Incorrect
On wagering	TMS on 46d	6.216	Uranus	Correct
On wagering	Sham	9.2	Uranus	Incorrect
On wagering	Sham	13.726	Uranus	Correct
On judgement	TMS on 46d	10.001	Uranus	Incorrect
On judgement	TMS on 46d	10.784	Uranus	Correct
On judgement	TMS on 46d	9.171	Uranus	Correct
On judgement	TMS on 46d	7.094	Neptune	Correct
On judgement	Sham	15.104	Neptune	Incorrect
On judgement	Sham	13.935	Neptune	Correct
On judgement	Sham	10.463	Neptune	Incorrect
On judgement	Sham	26.786	Neptune	Correct
On wagering	TMS on 46d	15.476	Neptune	Incorrect
On wagering	TMS on 46d	18.657	Neptune	Incorrect
On wagering	Sham	8.551	Neptune	Incorrect
On wagering	Sham	8.733	Neptune	Correct
On judgement	Sham	8.623	Uranus	Correct
On judgement	Sham	0.931	Uranus	Incorrect
On wagering	TMS on 46d	9.664	Uranus	Incorrect
On wagering	TMS on 46d	9.453	Uranus	Correct
On wagering	TMS on 46d	10.878	Uranus	Incorrect
On wagering	Sham	21.549	Uranus	Correct
On wagering	Sham	14.088	Uranus	Correct
On judgement	TMS on 46d	10.454	Uranus	Incorrect
On judgement	TMS on 46d	10.111	Uranus	Incorrect
On judgement	TMS on 46d	26.085	Neptune	Correct
On judgement	Sham	11.735	Neptune	Incorrect
On wagering	TMS on 46d	4.029	Neptune	Correct
On wagering	TMS on 46d	14.354	Neptune	Correct
On wagering	Sham	8.164	Neptune	Incorrect
On wagering	Sham	14.444	Neptune	Incorrect
On wagering	TMS on 46d	7.76	Uranus	Incorrect
On judgement	TMS on 46d	11.415	Uranus	Correct
On judgement	TMS on 46d	1.34	Neptune	Incorrect
On judgement	TMS on 46d	17.157	Neptune	Correct
On judgement	TMS on 46d	14.594	Neptune	Incorrect
On judgement	Sham	19.72	Neptune	Incorrect
On wagering	TMS on 46d	12.676	Neptune	Incorrect
On wagering	TMS on 46d	12.644	Neptune	Incorrect
On wagering	Sham	3.55	Neptune	Incorrect
On wagering	Sham	9.532	Neptune	Incorrect
On judgement	Sham	0.879	Uranus	Correct
On judgement	Sham	3.528	Uranus	Correct
On judgement	Sham	11.064	Uranus	Incorrect
On wagering	TMS on 46d	9.816	Uranus	Incorrect
On wagering	TMS on 46d	4.459	Uranus	Correct
On wagering	Sham	12.607	Uranus	Correct
On wagering	Sham	19.112	Uranus	Correct
On wagering	Sham	6.532	Uranus	Incorrect
On judgement	TMS on 46d	13.649	Uranus	Correct
On judgement	TMS on 46d	14.446	Neptune	Incorrect
On judgement	TMS on 46d	10.05	Neptune	Incorrect
On judgement	Sham	18.002	Neptune	Correct
On judgement	Sham	11.675	Neptune	Incorrect
On judgement	Sham	15.821	Neptune	Incorrect
On wagering	Sham	4.978	Neptune	Incorrect
On judgement	Sham	26.895	Uranus	Correct
On judgement	Sham	12.253	Uranus	Incorrect
On judgement	Sham	7.316	Uranus	Incorrect
On wagering	TMS on 46d	1.091	Uranus	Incorrect
On wagering	TMS on 46d	12.844	Uranus	Correct
On wagering	Sham	3.419	Uranus	Incorrect
On wagering	Sham	11.011	Uranus	Incorrect
On wagering	Sham	8.976	Uranus	Incorrect
On judgement	TMS on 46d	9.3	Uranus	Correct
On judgement	TMS on 46d	12.545	Neptune	Incorrect
On judgement	Sham	11.166	Neptune	Incorrect
On judgement	Sham	11.987	Neptune	Incorrect
On wagering	Sham	18.743	Neptune	Correct
On judgement	Sham	3.907	Uranus	Incorrect
On judgement	Sham	6.04	Uranus	Correct
On judgement	Sham	11.59	Uranus	Incorrect
On wagering	TMS on 46d	13.978	Uranus	Correct
On wagering	Sham	7.754	Uranus	Incorrect
On wagering	Sham	13.876	Uranus	Correct
On judgement	TMS on 46d	6.872	Neptune	Correct
On judgement	Sham	12.78	Neptune	Incorrect
On wagering	TMS on 46d	11.166	Neptune	Incorrect
On wagering	TMS on 46d	15.164	Neptune	Incorrect
On wagering	Sham	28.452	Neptune	Incorrect
On judgement	Sham	2.289	Uranus	Incorrect
On wagering	Sham	24.441	Uranus	Correct
On wagering	Sham	23.336	Uranus	Correct
On judgement	TMS on 46d	9.169	Uranus	Correct
On judgement	TMS on 46d	9.981	Uranus	Correct
On judgement	TMS on 46d	4.431	Uranus	Correct
On judgement	TMS on 46d	10.033	Uranus	Correct
On judgement	TMS on 46d	16.655	Neptune	Correct
On judgement	Sham	17.333	Neptune	Incorrect
On judgement	Sham	9.949	Neptune	Incorrect
On wagering	TMS on 46d	26.138	Neptune	Correct
On wagering	Sham	10.999	Neptune	Incorrect
On wagering	Sham	17.829	Neptune	Correct
On judgement	Sham	4.402	Uranus	Incorrect
On judgement	Sham	2.228	Uranus	Incorrect
On wagering	TMS on 46d	2.88	Uranus	Incorrect
On wagering	Sham	8.644	Uranus	Correct
On wagering	Sham	7.06	Uranus	Correct
On judgement	TMS on 46d	9.747	Uranus	Incorrect
On judgement	TMS on 46d	18.887	Neptune	Incorrect
On judgement	TMS on 46d	17.504	Neptune	Correct
On wagering	TMS on 46d	13.434	Neptune	Incorrect
On wagering	Sham	17.196	Neptune	Correct
On wagering	Sham	3.359	Neptune	Incorrect
On judgement	Sham	27.744	Uranus	Correct
On judgement	Sham	7.882	Uranus	Correct
On judgement	Sham	7.6	Uranus	Incorrect
On wagering	TMS on 46d	9.336	Uranus	Correct
On wagering	TMS on 46d	10.029	Uranus	Incorrect
On wagering	Sham	11.827	Uranus	Incorrect
On judgement	TMS on 46d	8.631	Uranus	Correct
On judgement	TMS on 46d	9.629	Uranus	Correct
On judgement	TMS on 46d	19.302	Neptune	Incorrect
On judgement	TMS on 46d	14.699	Neptune	Correct
On judgement	TMS on 46d	11.555	Neptune	Incorrect
On judgement	Sham	27.363	Neptune	Correct
On wagering	TMS on 46d	25.801	Neptune	Correct
On wagering	TMS on 46d	15.923	Neptune	Correct
On wagering	Sham	12.874	Neptune	Correct
On wagering	Sham	15.38	Neptune	Correct
On judgement	Sham	1.765	Uranus	Correct
On judgement	Sham	1.02	Uranus	Incorrect
On wagering	TMS on 46d	8.1	Uranus	Incorrect
On wagering	TMS on 46d	10.266	Uranus	Correct
On wagering	TMS on 46d	10.748	Uranus	Incorrect
On wagering	Sham	9.568	Uranus	Correct
On wagering	Sham	2.373	Uranus	Incorrect
On judgement	TMS on 46d	10.708	Uranus	Incorrect
On judgement	TMS on 46d	27.05	Uranus	Incorrect
On judgement	TMS on 46d	8.913	Uranus	Incorrect
On judgement	TMS on 46d	27.287	Neptune	Correct
On judgement	Sham	26.009	Neptune	Correct
On judgement	Sham	25.227	Neptune	Correct
On wagering	TMS on 46d	10.376	Neptune	Correct
On wagering	TMS on 46d	2.991	Neptune	Incorrect
On wagering	TMS on 46d	16.196	Neptune	Correct
On wagering	Sham	11.28	Neptune	Correct
On wagering	Sham	16.711	Neptune	Correct
On wagering	Sham	12.257	Neptune	Correct
On judgement	Sham	10.979	Uranus	Incorrect
On judgement	Sham	4.228	Uranus	Incorrect
On wagering	TMS on 46d	0.984	Uranus	Incorrect
On wagering	TMS on 46d	13.096	Uranus	Correct
On judgement	TMS on 46d	4.977	Neptune	Incorrect
On judgement	TMS on 46d	15.034	Neptune	Incorrect
On judgement	TMS on 46d	23.274	Neptune	Correct
On wagering	TMS on 46d	13.5	Uranus	Correct
On wagering	TMS on 46d	9.508	Uranus	Correct
On wagering	Sham	13.781	Uranus	Incorrect
On judgement	TMS on 46d	11.484	Uranus	Correct
On wagering	TMS on 46d	2.99	Neptune	Incorrect
On wagering	TMS on 46d	10.628	Neptune	Incorrect
On wagering	Sham	8.243	Neptune	Incorrect
On judgement	Sham	9.055	Uranus	Correct
On judgement	Sham	1.079	Uranus	Incorrect
On wagering	TMS on 46d	12.046	Uranus	Correct
On judgement	TMS on 46d	10.504	Uranus	Incorrect
On judgement	TMS on 46d	11.494	Uranus	Correct
On judgement	TMS on 46d	7.952	Uranus	Correct
On judgement	TMS on 46d	14.028	Neptune	Correct
On judgement	Sham	9.923	Neptune	Correct
On wagering	TMS on 46d	14.773	Neptune	Incorrect
On wagering	TMS on 46d	15.977	Neptune	Incorrect
On wagering	TMS on 46d	1.718	Neptune	Incorrect
On wagering	Sham	10.665	Neptune	Incorrect
On wagering	Sham	19.722	Neptune	Correct
On wagering	Sham	24.844	Neptune	Correct
On judgement	Sham	11.147	Uranus	Incorrect
On judgement	Sham	15.657	Uranus	Correct
On wagering	TMS on 46d	9.83	Uranus	Correct
On wagering	TMS on 46d	9.519	Uranus	Incorrect
On wagering	Sham	5.637	Uranus	Incorrect
On wagering	Sham	1.053	Uranus	Incorrect
On judgement	TMS on 46d	9.907	Uranus	Incorrect
On judgement	TMS on 46d	0.812	Uranus	Correct
On judgement	TMS on 46d	6.269	Uranus	Incorrect
On judgement	TMS on 46d	16.896	Neptune	Incorrect
On judgement	TMS on 46d	10.97	Neptune	Incorrect
On judgement	Sham	4.928	Neptune	Incorrect
On judgement	Sham	16.761	Neptune	Incorrect
On wagering	TMS on 46d	11.193	Neptune	Correct
On wagering	TMS on 46d	12.77	Neptune	Incorrect
On wagering	TMS on 46d	16.943	Neptune	Incorrect
On wagering	Sham	11.154	Neptune	Correct
On wagering	Sham	8.521	Neptune	Incorrect
On wagering	Sham	9.769	Neptune	Incorrect
On wagering	Sham	7.568	Neptune	Incorrect
On wagering	Sham	12.077	Neptune	Incorrect
On judgement	Sham	7.386	Uranus	Correct
On judgement	Sham	3.089	Uranus	Incorrect
On judgement	Sham	9.916	Uranus	Incorrect
On wagering	TMS on 46d	11.614	Uranus	Incorrect
On wagering	Sham	14.963	Uranus	Correct
On wagering	Sham	4.195	Uranus	Incorrect
On wagering	Sham	12.577	Uranus	Incorrect
On judgement	TMS on 46d	10.648	Uranus	Incorrect
On judgement	TMS on 46d	8.252	Neptune	Correct
On judgement	TMS on 46d	19.402	Neptune	Incorrect
On judgement	Sham	11.394	Neptune	Incorrect
On judgement	Sham	22.154	Neptune	Correct
On judgement	Sham	15.132	Neptune	Correct
On wagering	TMS on 46d	17.398	Neptune	Correct
On wagering	Sham	14.384	Neptune	Incorrect
On judgement	Sham	9.046	Uranus	Correct
On wagering	TMS on 46d	0.865	Uranus	Incorrect
On wagering	TMS on 46d	7.438	Uranus	Correct
On wagering	TMS on 46d	8.974	Uranus	Correct
On wagering	Sham	8.012	Uranus	Correct
On wagering	Sham	7.891	Uranus	Incorrect
On judgement	TMS on 46d	9.094	Uranus	Incorrect
On judgement	TMS on 46d	15.285	Uranus	Correct
On judgement	TMS on 46d	9.957	Uranus	Correct
On judgement	TMS on 46d	6.022	Neptune	Incorrect
On judgement	TMS on 46d	13.484	Neptune	Correct
On judgement	Sham	13.993	Neptune	Incorrect
On wagering	TMS on 46d	5.664	Neptune	Incorrect
On judgement	Sham	4.72	Uranus	Incorrect
On judgement	Sham	9.535	Uranus	Incorrect
On wagering	TMS on 46d	9.945	Uranus	Correct
On wagering	TMS on 46d	13.22	Uranus	Correct
On wagering	Sham	4.281	Uranus	Correct
On wagering	Sham	1.02	Uranus	Incorrect
On judgement	TMS on 46d	12.359	Uranus	Incorrect
On judgement	TMS on 46d	9.032	Uranus	Correct
On judgement	TMS on 46d	12.297	Neptune	Incorrect
On judgement	Sham	18.041	Neptune	Correct
On wagering	Sham	13.148	Neptune	Correct
On wagering	Sham	13.821	Neptune	Incorrect
On judgement	Sham	11.348	Uranus	Correct
On judgement	Sham	15.221	Uranus	Correct
On wagering	TMS on 46d	8.796	Uranus	Incorrect
On wagering	TMS on 46d	7.491	Uranus	Correct
On wagering	Sham	3.552	Uranus	Incorrect
On wagering	Sham	1.301	Uranus	Incorrect
On wagering	Sham	11.767	Uranus	Correct
On judgement	TMS on 46d	9.084	Uranus	Correct
On judgement	TMS on 46d	9.736	Neptune	Incorrect
On judgement	Sham	10.595	Neptune	Incorrect
On judgement	Sham	22.18	Neptune	Incorrect
On wagering	TMS on 46d	13.215	Neptune	Incorrect
On wagering	Sham	12.824	Neptune	Incorrect
On judgement	Sham	20.124	Uranus	Correct
On judgement	Sham	9.303	Uranus	Incorrect
On wagering	Sham	10.841	Uranus	Correct
On wagering	Sham	3.563	Uranus	Incorrect
On judgement	TMS on 46d	9.32	Uranus	Incorrect
On judgement	TMS on 46d	11.464	Neptune	Correct
On judgement	TMS on 46d	13.943	Neptune	Correct
On judgement	Sham	22.484	Neptune	Correct
On wagering	TMS on 46d	18.021	Neptune	Correct
On wagering	TMS on 46d	14.966	Neptune	Correct
On wagering	Sham	22.19	Neptune	Incorrect
On wagering	Sham	27.867	Neptune	Correct
On judgement	Sham	5.851	Uranus	Correct
On judgement	Sham	16.827	Uranus	Correct
On wagering	TMS on 46d	0.831	Uranus	Incorrect
On judgement	TMS on 46d	12.22	Uranus	Incorrect
On judgement	TMS on 46d	11.342	Uranus	Incorrect
On judgement	TMS on 46d	20.319	Neptune	Correct
On judgement	TMS on 46d	12.075	Neptune	Incorrect
On judgement	Sham	22.534	Neptune	Correct
On judgement	Sham	18.787	Neptune	Correct
On judgement	Sham	3.816	Neptune	Correct
On wagering	TMS on 46d	13.819	Neptune	Correct
On wagering	TMS on 46d	12.792	Neptune	Incorrect
On wagering	TMS on 46d	12.909	Neptune	Correct
On wagering	Sham	11.237	Neptune	Incorrect
On wagering	Sham	10.779	Neptune	Incorrect
On wagering	Sham	16.41	Neptune	Correct
On judgement	Sham	13.034	Uranus	Correct
On judgement	Sham	5.169	Uranus	Incorrect
On judgement	Sham	13.89	Uranus	Correct
On judgement	Sham	9.456	Uranus	Incorrect
On wagering	TMS on 46d	2.293	Uranus	Incorrect
On wagering	TMS on 46d	9.43	Uranus	Correct
On judgement	TMS on 46d	20.884	Uranus	Correct
On judgement	TMS on 46d	6.09	Uranus	Incorrect
On judgement	TMS on 46d	10.324	Neptune	Correct
On judgement	TMS on 46d	15.487	Neptune	Correct
On judgement	Sham	8.301	Neptune	Correct
On wagering	TMS on 46d	8.273	Neptune	Correct
On wagering	TMS on 46d	14.044	Neptune	Incorrect
On wagering	Sham	9.854	Neptune	Correct
On judgement	Sham	6.667	Uranus	Incorrect
On judgement	Sham	6.282	Uranus	Correct
On judgement	Sham	26.152	Uranus	Correct
On judgement	Sham	16.089	Uranus	Correct
On wagering	Sham	14.501	Uranus	Correct
On judgement	TMS on 46d	5.483	Uranus	Incorrect
On judgement	TMS on 46d	10.314	Uranus	Incorrect
On judgement	TMS on 46d	26.488	Neptune	Incorrect
On judgement	Sham	10.323	Neptune	Incorrect
On judgement	Sham	26.933	Neptune	Correct
On judgement	Sham	24.032	Neptune	Incorrect
On wagering	TMS on 46d	11.403	Neptune	Incorrect
On wagering	TMS on 46d	15.29	Neptune	Correct
On wagering	Sham	22.248	Neptune	Incorrect
On judgement	Sham	10.585	Uranus	Correct
On judgement	Sham	4.562	Uranus	Correct
On judgement	Sham	4.027	Uranus	Incorrect
On wagering	TMS on 46d	7.058	Uranus	Correct
On wagering	Sham	10.125	Uranus	Correct
On wagering	Sham	2.916	Uranus	Correct
On wagering	Sham	16.296	Uranus	Correct
On judgement	TMS on 46d	12.127	Uranus	Incorrect
On judgement	TMS on 46d	11.291	Uranus	Correct
On judgement	TMS on 46d	5.589	Neptune	Incorrect
On judgement	TMS on 46d	7.284	Neptune	Correct
On judgement	TMS on 46d	12.554	Neptune	Incorrect
On judgement	TMS on 46d	19.887	Neptune	Correct
On judgement	Sham	12.717	Neptune	Incorrect
On judgement	Sham	14.975	Neptune	Incorrect
On wagering	TMS on 46d	13.201	Neptune	Correct
On wagering	TMS on 46d	25.215	Neptune	Correct
On wagering	TMS on 46d	2.003	Neptune	Incorrect
On wagering	TMS on 46d	17.685	Neptune	Correct
On wagering	TMS on 46d	10.475	Uranus	Incorrect
On wagering	TMS on 46d	7.591	Uranus	Incorrect
On wagering	Sham	13.641	Uranus	Incorrect
On wagering	Sham	4.422	Uranus	Incorrect
On wagering	Sham	15.284	Uranus	Incorrect
On judgement	TMS on 46d	13.213	Uranus	Incorrect
On judgement	TMS on 46d	10.634	Uranus	Correct
On judgement	TMS on 46d	14.388	Neptune	Correct
On judgement	TMS on 46d	14.427	Neptune	Correct
On judgement	TMS on 46d	11.165	Neptune	Correct
On judgement	Sham	17.586	Neptune	Correct
On judgement	Sham	12.72	Neptune	Correct
On wagering	TMS on 46d	14.194	Neptune	Incorrect
On wagering	TMS on 46d	8.698	Neptune	Correct
On wagering	Sham	20.673	Neptune	Correct
On wagering	Sham	7.01	Neptune	Incorrect
On judgement	Sham	7.379	Uranus	Correct
On judgement	Sham	18.258	Uranus	Correct
On wagering	Sham	11.499	Uranus	Correct
On wagering	TMS on 46d	6.067	Uranus	Correct
On wagering	TMS on 46d	9.798	Uranus	Correct
On wagering	Sham	10.584	Uranus	Incorrect
On judgement	TMS on 46d	14.058	Neptune	Incorrect
On judgement	Sham	13.206	Neptune	Incorrect
On judgement	Sham	12.981	Neptune	Incorrect
On wagering	TMS on 46d	10.94	Neptune	Incorrect
On wagering	TMS on 46d	15.289	Neptune	Correct
On wagering	TMS on 46d	15.26	Neptune	Incorrect
On wagering	Sham	13.856	Neptune	Incorrect
On wagering	Sham	20.702	Neptune	Correct
On wagering	TMS on 46d	4.011	Uranus	Correct
On wagering	TMS on 46d	7.707	Uranus	Incorrect
On wagering	Sham	11.159	Uranus	Incorrect
On judgement	TMS on 46d	10.278	Uranus	Incorrect
On judgement	TMS on 46d	20.139	Uranus	Incorrect
On judgement	TMS on 46d	13.204	Uranus	Correct
On judgement	TMS on 46d	12.629	Neptune	Correct
On judgement	TMS on 46d	13.513	Neptune	Correct
On judgement	Sham	15.563	Neptune	Correct
On judgement	Sham	13.548	Neptune	Correct
On wagering	TMS on 46d	16.872	Neptune	Correct
On wagering	TMS on 46d	13.826	Neptune	Correct
On wagering	Sham	0.989	Neptune	Incorrect
On wagering	Sham	22.931	Neptune	Correct
On judgement	Sham	11.552	Uranus	Incorrect
On wagering	Sham	12.591	Uranus	Correct
On judgement	Sham	7.796	Uranus	Incorrect
On wagering	TMS on 46d	2.48	Uranus	Correct
On wagering	TMS on 46d	11.211	Uranus	Incorrect
On wagering	Sham	13.568	Uranus	Correct
On judgement	Sham	19.507	Uranus	Correct
On judgement	TMS on 46d	12.826	Neptune	Incorrect
On judgement	TMS on 46d	16.713	Neptune	Incorrect
On judgement	Sham	2.755	Neptune	Incorrect
On judgement	Sham	25.579	Neptune	Correct
On judgement	Sham	29.046	Neptune	Incorrect
On wagering	TMS on 46d	3.041	Neptune	Incorrect
On wagering	TMS on 46d	17.518	Neptune	Correct
On judgement	Sham	10.751	Neptune	Incorrect
On wagering	Sham	23.137	Neptune	Incorrect
On judgement	Sham	2.079	Uranus	Incorrect
On judgement	Sham	10.722	Uranus	Incorrect
On judgement	Sham	10.383	Uranus	Incorrect
On judgement	TMS on 46d	9.884	Uranus	Correct
On wagering	Sham	13.933	Uranus	Correct
On judgement	Sham	11.758	Uranus	Incorrect
On wagering	TMS on 46d	8.223	Uranus	Incorrect
On wagering	Sham	4.766	Neptune	Correct
On judgement	TMS on 46d	18.244	Neptune	Correct
On wagering	Sham	14.757	Neptune	Incorrect
On judgement	Sham	10.14	Uranus	Incorrect
On judgement	Sham	8.768	Uranus	Correct
On wagering	Sham	4.429	Uranus	Incorrect
On wagering	TMS on 46d	2.838	Uranus	Incorrect
On wagering	TMS on 46d	6.911	Uranus	Incorrect
On wagering	Sham	6.338	Uranus	Incorrect
On judgement	TMS on 46d	14.37	Neptune	Correct
On wagering	Sham	29.865	Neptune	Correct
On judgement	Sham	27.651	Neptune	Correct
On judgement	TMS on 46d	13.746	Neptune	Incorrect
On wagering	TMS on 46d	12.497	Neptune	Correct
On wagering	Sham	16.493	Neptune	Correct
On judgement	Sham	0.983	Uranus	Incorrect
On judgement	Sham	3.084	Uranus	Incorrect
On wagering	TMS on 46d	1.449	Uranus	Incorrect
On wagering	TMS on 46d	7.52	Uranus	Incorrect
On wagering	TMS on 46d	1.42	Uranus	Incorrect
On judgement	TMS on 46d	6.145	Uranus	Correct
On judgement	Sham	13.498	Uranus	Incorrect
On wagering	Sham	13.53	Uranus	Incorrect
On wagering	TMS on 46d	7.116	Uranus	Incorrect
On judgement	TMS on 46d	12.589	Neptune	Correct
On wagering	Sham	21.796	Neptune	Correct
On wagering	Sham	17.025	Neptune	Incorrect
On wagering	Sham	25.935	Neptune	Correct
On judgement	TMS on 46d	11.209	Neptune	Correct
On wagering	Sham	11.891	Neptune	Correct
On judgement	Sham	3.965	Uranus	Incorrect
On wagering	Sham	1.232	Uranus	Incorrect
On judgement	Sham	22.78	Uranus	Correct
On wagering	Sham	3.813	Uranus	Incorrect
On wagering	TMS on 46d	3.865	Uranus	Correct
On wagering	TMS on 46d	8.951	Uranus	Correct
On wagering	TMS on 46d	11.48	Uranus	Correct
On wagering	TMS on 46d	13.822	Neptune	Incorrect
On wagering	TMS on 46d	19.435	Neptune	Correct
On wagering	TMS on 46d	12.369	Neptune	Incorrect
On wagering	Sham	11.345	Neptune	Incorrect
On wagering	Sham	2.522	Neptune	Incorrect
On judgement	TMS on 46d	9.543	Neptune	Correct
On judgement	TMS on 46d	11.543	Neptune	Incorrect
On judgement	Sham	13.104	Neptune	Incorrect
On wagering	Sham	13.478	Uranus	Incorrect
On wagering	Sham	9.822	Uranus	Correct
On judgement	TMS on 46d	0.822	Uranus	Correct
On judgement	TMS on 46d	3.59	Uranus	Incorrect
On judgement	Sham	2.016	Uranus	Incorrect
On judgement	Sham	0.849	Uranus	Incorrect
On wagering	TMS on 46d	9.532	Uranus	Incorrect
On wagering	TMS on 46d	4.728	Uranus	Incorrect
On wagering	TMS on 46d	12.003	Uranus	Correct
On wagering	TMS on 46d	5.667	Uranus	Incorrect
On wagering	TMS on 46d	16.201	Neptune	Correct
On wagering	TMS on 46d	13.11	Neptune	Incorrect
On wagering	Sham	8.707	Neptune	Incorrect
On judgement	TMS on 46d	13.01	Neptune	Correct
On judgement	Sham	12.528	Neptune	Incorrect
On wagering	Sham	15.503	Uranus	Incorrect
On judgement	TMS on 46d	10.096	Uranus	Correct
On judgement	TMS on 46d	7.787	Uranus	Correct
On judgement	Sham	18.096	Uranus	Correct
On wagering	TMS on 46d	12.781	Uranus	Correct
On wagering	TMS on 46d	9.21	Neptune	Incorrect
On wagering	TMS on 46d	16.138	Neptune	Incorrect
On wagering	TMS on 46d	13.677	Neptune	Incorrect
On wagering	TMS on 46d	19.111	Neptune	Correct
On wagering	Sham	25.219	Neptune	Correct
On wagering	Sham	13.149	Neptune	Correct
On judgement	TMS on 46d	12.34	Neptune	Correct
On judgement	TMS on 46d	13.142	Neptune	Correct
On judgement	TMS on 46d	9.704	Neptune	Correct
On judgement	Sham	12.521	Neptune	Correct
On judgement	Sham	6.577	Neptune	Incorrect
On wagering	Sham	8.01	Uranus	Correct
On judgement	TMS on 46d	8.624	Uranus	Incorrect
On judgement	TMS on 46d	2.17	Uranus	Correct
On judgement	TMS on 46d	9.577	Uranus	Incorrect
On judgement	Sham	8.56	Uranus	Correct
On judgement	Sham	15.826	Uranus	Correct
On wagering	TMS on 46d	19.282	Uranus	Correct
On wagering	TMS on 46d	10.942	Uranus	Correct
On wagering	TMS on 46d	2.009	Neptune	Incorrect
On wagering	Sham	1.311	Neptune	Incorrect
On wagering	Sham	22.433	Neptune	Correct
On judgement	TMS on 46d	7.754	Neptune	Incorrect
On judgement	TMS on 46d	12.391	Neptune	Correct
On judgement	Sham	15.292	Neptune	Correct
On wagering	Sham	2.215	Uranus	Incorrect
On wagering	Sham	8.883	Uranus	Incorrect
On judgement	TMS on 46d	4.101	Uranus	Incorrect
On judgement	TMS on 46d	10.058	Uranus	Incorrect
On judgement	TMS on 46d	5.426	Uranus	Correct
On judgement	Sham	5.344	Uranus	Correct
On wagering	TMS on 46d	12.922	Uranus	Incorrect
On wagering	TMS on 46d	5.022	Neptune	Incorrect
On wagering	TMS on 46d	10.406	Neptune	Correct
On wagering	TMS on 46d	14.476	Neptune	Correct
On wagering	Sham	15.96	Neptune	Incorrect
On judgement	TMS on 46d	7.814	Neptune	Correct
On judgement	TMS on 46d	9.632	Neptune	Incorrect
On judgement	Sham	8.236	Neptune	Incorrect
On judgement	Sham	8.997	Neptune	Correct
On judgement	Sham	22.001	Neptune	Correct
On wagering	Sham	17.766	Uranus	Correct
On wagering	Sham	2.818	Uranus	Incorrect
On wagering	Sham	1.691	Uranus	Incorrect
On judgement	TMS on 46d	8.071	Uranus	Incorrect
On judgement	Sham	10.754	Uranus	Correct
On judgement	Sham	12.393	Uranus	Incorrect
On judgement	Sham	1.167	Uranus	Incorrect
On wagering	TMS on 46d	9.992	Uranus	Correct
On wagering	TMS on 46d	10.176	Neptune	Incorrect
On wagering	TMS on 46d	27.494	Neptune	Correct
On wagering	TMS on 46d	12.562	Neptune	Incorrect
On wagering	Sham	16.53	Neptune	Correct
On wagering	Sham	24.926	Neptune	Incorrect
On judgement	TMS on 46d	10.107	Neptune	Correct
On judgement	TMS on 46d	1.203	Neptune	Correct
On judgement	TMS on 46d	8.371	Neptune	Incorrect
On judgement	Sham	13.362	Neptune	Incorrect
On judgement	Sham	12.747	Neptune	Incorrect
On wagering	Sham	20.504	Uranus	Correct
On judgement	TMS on 46d	14.414	Uranus	Correct
On judgement	Sham	2.103	Uranus	Incorrect
On judgement	Sham	12.888	Uranus	Incorrect
On wagering	TMS on 46d	26.171	Neptune	Correct
On wagering	TMS on 46d	1.769	Neptune	Incorrect
On wagering	Sham	24.122	Neptune	Correct
On wagering	Sham	13.23	Neptune	Correct
On wagering	Sham	17.659	Neptune	Correct
On wagering	Sham	11.987	Neptune	Correct
On judgement	TMS on 46d	11.125	Neptune	Incorrect
On judgement	TMS on 46d	14.326	Neptune	Incorrect
On judgement	Sham	11.892	Neptune	Incorrect
On wagering	Sham	1.238	Uranus	Incorrect
On wagering	Sham	2.814	Uranus	Incorrect
On judgement	TMS on 46d	8.14	Uranus	Correct
On judgement	Sham	2.486	Uranus	Incorrect
On judgement	Sham	1.694	Uranus	Incorrect
On wagering	TMS on 46d	13.024	Uranus	Incorrect
On judgement	TMS on 46d	18.212	Neptune	Incorrect
On judgement	TMS on 46d	13.01	Neptune	Incorrect
On judgement	TMS on 46d	20.048	Neptune	Correct
On judgement	Sham	12.017	Neptune	Incorrect
On judgement	Sham	15.331	Neptune	Correct
On judgement	Sham	14.689	Neptune	Correct
On wagering	Sham	8.598	Uranus	Correct
On wagering	Sham	9.883	Uranus	Correct
On judgement	TMS on 46d	8.508	Uranus	Incorrect
On judgement	Sham	8.806	Uranus	Incorrect
On judgement	Sham	5.12	Uranus	Correct
On wagering	TMS on 46d	9.124	Uranus	Correct
On wagering	TMS on 46d	12.063	Uranus	Correct
On wagering	Sham	26.568	Neptune	Incorrect
On wagering	Sham	8.506	Neptune	Incorrect
On judgement	TMS on 46d	3.791	Neptune	Correct
On judgement	TMS on 46d	1.309	Neptune	Incorrect
On judgement	TMS on 46d	10.44	Neptune	Correct
On judgement	Sham	11.781	Neptune	Correct
On wagering	Sham	1.374	Uranus	Incorrect
On wagering	Sham	3.042	Uranus	Incorrect
On wagering	Sham	2.864	Uranus	Incorrect
On judgement	TMS on 46d	10.237	Uranus	Correct
On judgement	TMS on 46d	9.751	Uranus	Correct
On judgement	TMS on 46d	4.398	Uranus	Incorrect
On judgement	Sham	4.415	Uranus	Incorrect
On wagering	TMS on 46d	0.81	Uranus	Correct
On wagering	TMS on 46d	10.718	Uranus	Incorrect
On wagering	TMS on 46d	11.075	Uranus	Correct
On wagering	TMS on 46d	12.742	Neptune	Incorrect
On wagering	TMS on 46d	2.901	Neptune	Incorrect
On wagering	TMS on 46d	1.331	Neptune	Incorrect
On judgement	TMS on 46d	14.418	Neptune	Incorrect
On judgement	Sham	20.488	Neptune	Correct
On judgement	Sham	2.024	Neptune	Incorrect
On wagering	Sham	5.099	Uranus	Correct
On judgement	TMS on 46d	9.942	Uranus	Incorrect
On judgement	TMS on 46d	9.782	Uranus	Correct
On judgement	TMS on 46d	7.1	Uranus	Correct
On wagering	TMS on 46d	1.188	Uranus	Incorrect
On wagering	TMS on 46d	25.332	Neptune	Correct
On wagering	Sham	8.783	Neptune	Incorrect
On wagering	Sham	17.788	Neptune	Incorrect
On judgement	TMS on 46d	10.572	Neptune	Correct
On judgement	TMS on 46d	12.762	Neptune	Incorrect
On judgement	TMS on 46d	13.757	Neptune	Correct
On judgement	Sham	24.444	Neptune	Incorrect
On wagering	Sham	5.324	Uranus	Correct
On judgement	TMS on 46d	8.003	Uranus	Correct
On judgement	Sham	17.315	Uranus	Correct
On wagering	TMS on 46d	8.765	Uranus	Correct
On wagering	TMS on 46d	5.737	Uranus	Incorrect
On wagering	TMS on 46d	7.533	Neptune	Correct
On wagering	Sham	14.117	Neptune	Correct
On judgement	TMS on 46d	17.643	Neptune	Incorrect
On judgement	TMS on 46d	6.345	Uranus	Incorrect
On judgement	TMS on 46d	8.959	Uranus	Correct
On judgement	Sham	9.703	Uranus	Correct
On judgement	Sham	3.845	Uranus	Correct
On judgement	Sham	3.356	Uranus	Correct
On judgement	Sham	13.155	Uranus	Correct
On wagering	TMS on 46d	7.699	Uranus	Correct
On wagering	TMS on 46d	10.628	Uranus	Incorrect
On wagering	TMS on 46d	2.141	Neptune	Incorrect
On wagering	Sham	12.779	Neptune	Incorrect
On wagering	Sham	24.682	Neptune	Correct
On wagering	Sham	9.635	Neptune	Incorrect
On judgement	TMS on 46d	9.204	Neptune	Incorrect
On judgement	TMS on 46d	9.782	Neptune	Correct
On judgement	Sham	14.865	Neptune	Incorrect
On judgement	TMS on 46d	9.86	Uranus	Incorrect
On judgement	TMS on 46d	12.403	Uranus	Correct
On judgement	TMS on 46d	16.837	Uranus	Correct
On judgement	Sham	12.39	Uranus	Correct
On wagering	TMS on 46d	8.031	Uranus	Correct
On wagering	TMS on 46d	10.156	Uranus	Correct
On wagering	TMS on 46d	11.825	Uranus	Correct
On wagering	TMS on 46d	18.543	Uranus	Correct
On wagering	TMS on 46d	1.203	Neptune	Incorrect
On wagering	TMS on 46d	9.999	Neptune	Incorrect
On wagering	Sham	23.064	Neptune	Incorrect
On judgement	TMS on 46d	11.565	Neptune	Correct
On judgement	TMS on 46d	28.731	Neptune	Correct
On judgement	TMS on 46d	12.631	Neptune	Correct
On judgement	Sham	10.577	Neptune	Incorrect
On wagering	Sham	11.778	Uranus	Correct
On wagering	Sham	10.263	Uranus	Correct
On judgement	TMS on 46d	2.783	Uranus	Incorrect
On judgement	TMS on 46d	7.645	Uranus	Incorrect
On judgement	Sham	14.307	Uranus	Incorrect
On judgement	Sham	16.654	Uranus	Correct
On judgement	Sham	12.812	Uranus	Correct
On wagering	TMS on 46d	2.442	Neptune	Incorrect
On wagering	TMS on 46d	3.589	Neptune	Incorrect
On wagering	Sham	4.576	Neptune	Correct
On wagering	Sham	20.233	Neptune	Correct
On judgement	TMS on 46d	11.856	Neptune	Correct
On judgement	TMS on 46d	8.376	Neptune	Incorrect
On judgement	Sham	12.997	Neptune	Correct
On judgement	TMS on 46d	8.988	Uranus	Correct
On judgement	TMS on 46d	12.253	Uranus	Correct
On judgement	TMS on 46d	10.152	Uranus	Incorrect
On judgement	Sham	5.833	Uranus	Incorrect
On wagering	TMS on 46d	10.546	Uranus	Correct
On wagering	TMS on 46d	11.488	Uranus	Incorrect
On wagering	TMS on 46d	2.374	Neptune	Incorrect
On wagering	TMS on 46d	13.011	Neptune	Correct
On wagering	Sham	1.176	Neptune	Incorrect
On judgement	TMS on 46d	13.276	Neptune	Correct
On wagering	Sham	10.023	Uranus	Correct
On wagering	Sham	14.718	Uranus	Correct
On judgement	TMS on 46d	3.079	Uranus	Correct
On judgement	TMS on 46d	7.054	Uranus	Correct
On judgement	Sham	2.233	Uranus	Incorrect
On judgement	Sham	7.917	Uranus	Incorrect
On wagering	TMS on 46d	10.642	Uranus	Correct
On wagering	TMS on 46d	6.783	Uranus	Incorrect
On wagering	TMS on 46d	18.585	Neptune	Correct
On wagering	TMS on 46d	13.917	Neptune	Correct
On judgement	TMS on 46d	13.76	Neptune	Incorrect
On judgement	TMS on 46d	11.43	Neptune	Incorrect
On judgement	TMS on 46d	12.857	Neptune	Correct
On wagering	Sham	17.09	Uranus	Correct
On wagering	Sham	17.591	Uranus	Correct
On judgement	TMS on 46d	9.422	Uranus	Correct
On judgement	TMS on 46d	8.158	Uranus	Incorrect
On judgement	Sham	17.334	Uranus	Correct
On judgement	Sham	15.738	Uranus	Correct
On judgement	Sham	6.413	Uranus	Incorrect
On wagering	TMS on 46d	11.55	Uranus	Incorrect
On wagering	TMS on 46d	10.081	Uranus	Incorrect
On wagering	TMS on 46d	6.688	Neptune	Correct
On wagering	TMS on 46d	12.122	Neptune	Correct
On wagering	Sham	16.107	Neptune	Correct
On judgement	TMS on 46d	26.475	Neptune	Correct
On judgement	TMS on 46d	8.999	Neptune	Correct
On judgement	Sham	9.497	Neptune	Incorrect
On wagering	Sham	0.836	Uranus	Correct
On judgement	TMS on 46d	11.087	Uranus	Correct
On judgement	TMS on 46d	9.064	Uranus	Incorrect
On judgement	TMS on 46d	6.928	Uranus	Incorrect
On judgement	TMS on 46d	12.49	Uranus	Incorrect
On judgement	Sham	1.68	Uranus	Incorrect
On judgement	Sham	8.545	Uranus	Incorrect
On wagering	TMS on 46d	13.555	Uranus	Correct
On wagering	TMS on 46d	11.235	Uranus	Incorrect
On wagering	TMS on 46d	5.805	Uranus	Incorrect
On wagering	TMS on 46d	19.848	Neptune	Correct
On wagering	TMS on 46d	12.109	Neptune	Incorrect
On wagering	Sham	8.948	Neptune	Correct
On judgement	Sham	21.595	Neptune	Correct
On wagering	Sham	13.806	Uranus	Incorrect
On wagering	Sham	0.983	Uranus	Incorrect
On wagering	Sham	10.462	Uranus	Incorrect
On judgement	TMS on 46d	7.939	Uranus	Incorrect
On judgement	TMS on 46d	13.522	Uranus	Correct
On judgement	Sham	16.516	Uranus	Incorrect
On judgement	Sham	19.259	Uranus	Correct
On wagering	TMS on 46d	5.89	Uranus	Incorrect
On wagering	TMS on 46d	2.872	Neptune	Incorrect
On wagering	Sham	11.229	Neptune	Correct
On wagering	Sham	14.943	Neptune	Correct
On judgement	TMS on 46d	9.6	Neptune	Incorrect
On judgement	Sham	2.118	Neptune	Incorrect
On judgement	Sham	11.253	Neptune	Incorrect
On judgement	Sham	11.765	Neptune	Correct
On wagering	Sham	14.294	Uranus	Incorrect
On wagering	Sham	2.119	Uranus	Incorrect
On judgement	TMS on 46d	9.154	Uranus	Incorrect
On wagering	TMS on 46d	10.23	Uranus	Correct
On wagering	TMS on 46d	1.613	Uranus	Incorrect
On wagering	Sham	15.51	Neptune	Correct
On judgement	TMS on 46d	4.959	Neptune	Correct
On judgement	TMS on 46d	12.56	Neptune	Correct
On judgement	TMS on 46d	7.9	Neptune	Correct
On wagering	Sham	12.124	Uranus	Correct
On wagering	Sham	12.295	Uranus	Incorrect
On judgement	TMS on 46d	7.18	Uranus	Incorrect
On judgement	TMS on 46d	2.457	Uranus	Correct
On judgement	Sham	4.157	Uranus	Incorrect
On wagering	TMS on 46d	13.985	Uranus	Correct
On wagering	TMS on 46d	11.385	Neptune	Incorrect
On wagering	TMS on 46d	16.663	Neptune	Correct
On judgement	TMS on 46d	4.711	Neptune	Correct
On judgement	TMS on 46d	9.53	Neptune	Incorrect
On judgement	Sham	12.932	Neptune	Incorrect
On judgement	Sham	20.902	Neptune	Correct
On wagering	Sham	2.89	Uranus	Incorrect
On wagering	Sham	3.327	Uranus	Incorrect
On wagering	Sham	5.263	Uranus	Incorrect
On wagering	Sham	2.312	Uranus	Incorrect
On judgement	TMS on 46d	7.077	Uranus	Incorrect
On judgement	Sham	3.596	Uranus	Correct
On wagering	TMS on 46d	28.126	Neptune	Correct
On wagering	TMS on 46d	13.15	Neptune	Incorrect
On wagering	Sham	22.434	Neptune	Correct
On wagering	Sham	12.175	Neptune	Incorrect
On wagering	Sham	11.573	Neptune	Correct
On judgement	Sham	14.664	Neptune	Correct
On judgement	Sham	6.63	Neptune	Incorrect
On wagering	Sham	8.158	Uranus	Correct
On judgement	TMS on 46d	0.89	Uranus	Incorrect
On judgement	Sham	9.107	Uranus	Incorrect
On wagering	TMS on 46d	7.028	Uranus	Correct
On wagering	Sham	2.109	Neptune	Incorrect
On wagering	Sham	12.639	Neptune	Correct
On wagering	Sham	12.263	Neptune	Incorrect
On judgement	TMS on 46d	15.709	Neptune	Correct
On judgement	Sham	17.617	Neptune	Correct
On judgement	Sham	2.176	Neptune	Incorrect
On judgement	Sham	1.697	Neptune	Incorrect
On wagering	Sham	10.192	Uranus	Incorrect
On wagering	Sham	14.776	Uranus	Correct
On wagering	Sham	8.451	Uranus	Correct
On judgement	TMS on 46d	5.431	Uranus	Incorrect
On judgement	Sham	19.22	Uranus	Correct
On wagering	TMS on 46d	11.249	Uranus	Correct
On wagering	TMS on 46d	1.684	Neptune	Incorrect
On wagering	Sham	16.529	Neptune	Correct
On judgement	TMS on 46d	11.698	Neptune	Correct
On judgement	TMS on 46d	2.081	Neptune	Incorrect
On judgement	Sham	3.021	Neptune	Incorrect
On judgement	Sham	9.642	Neptune	Correct
On judgement	TMS on 46d	6.011	Uranus	Correct
On judgement	TMS on 46d	7.064	Uranus	Correct
On judgement	Sham	13.121	Uranus	Correct
On wagering	TMS on 46d	1.129	Uranus	Incorrect
On wagering	TMS on 46d	9.671	Uranus	Incorrect
On wagering	TMS on 46d	16.08	Neptune	Correct
On judgement	TMS on 46d	11.259	Neptune	Correct
On judgement	TMS on 46d	11.252	Neptune	Incorrect
On judgement	Sham	4.337	Neptune	Incorrect
On judgement	Sham	5.954	Neptune	Incorrect
On wagering	Sham	6.684	Uranus	Correct
On judgement	Sham	0.862	Uranus	Correct
On wagering	TMS on 46d	11.019	Uranus	Incorrect
On wagering	TMS on 46d	6.218	Neptune	Correct
On wagering	Sham	11.339	Neptune	Correct
On judgement	TMS on 46d	13.804	Neptune	Incorrect
On judgement	TMS on 46d	7.227	Neptune	Incorrect
On wagering	Sham	8.106	Uranus	Incorrect
On judgement	TMS on 46d	7.57	Uranus	Incorrect
On judgement	Sham	11.879	Uranus	Incorrect
On wagering	TMS on 46d	7.689	Uranus	Incorrect
On wagering	TMS on 46d	17.047	Uranus	Incorrect
On wagering	TMS on 46d	8.797	Uranus	Incorrect
On wagering	TMS on 46d	1.342	Neptune	Incorrect
On wagering	TMS on 46d	3.087	Neptune	Incorrect
On wagering	Sham	8.25	Neptune	Incorrect
On wagering	Sham	11.59	Neptune	Incorrect
On judgement	TMS on 46d	10.937	Neptune	Correct
On judgement	TMS on 46d	12.13	Neptune	Incorrect
On judgement	Sham	7.369	Neptune	Incorrect
On wagering	Sham	4.513	Uranus	Correct
On judgement	Sham	11.301	Uranus	Correct
On wagering	TMS on 46d	13.098	Uranus	Correct
On wagering	TMS on 46d	7.885	Uranus	Correct
On wagering	TMS on 46d	15.65	Neptune	Correct
On wagering	TMS on 46d	10.54	Neptune	Correct
On wagering	TMS on 46d	2.022	Neptune	Incorrect
On wagering	TMS on 46d	14.309	Neptune	Correct
On wagering	Sham	11.059	Neptune	Incorrect
On wagering	Sham	16.229	Neptune	Incorrect
On judgement	TMS on 46d	8.755	Neptune	Incorrect
On judgement	TMS on 46d	12.365	Neptune	Correct
On judgement	Sham	13.521	Neptune	Incorrect
On judgement	Sham	8.124	Neptune	Incorrect
On judgement	Sham	13.53	Neptune	Correct
On wagering	Sham	9.415	Uranus	Incorrect
On judgement	TMS on 46d	7.347	Uranus	Incorrect
On judgement	Sham	8.18	Uranus	Correct
On judgement	Sham	13.13	Uranus	Incorrect
On wagering	TMS on 46d	3.758	Uranus	Incorrect
On wagering	TMS on 46d	0.832	Uranus	Incorrect
On wagering	TMS on 46d	7.322	Uranus	Incorrect
On wagering	TMS on 46d	20.274	Neptune	Correct
On wagering	TMS on 46d	15.474	Neptune	Incorrect
On wagering	TMS on 46d	10.505	Neptune	Correct
On wagering	Sham	14.192	Neptune	Incorrect
On wagering	Sham	8.251	Neptune	Incorrect
On wagering	Sham	21.14	Neptune	Correct
On judgement	TMS on 46d	11.687	Neptune	Correct
On judgement	TMS on 46d	12.921	Neptune	Correct
On judgement	TMS on 46d	7.939	Neptune	Correct
On judgement	Sham	9.797	Neptune	Correct
On wagering	Sham	21.594	Uranus	Correct
On wagering	Sham	3.752	Uranus	Incorrect
On judgement	TMS on 46d	9.265	Uranus	Correct
On judgement	TMS on 46d	9.582	Uranus	Correct
On judgement	Sham	8.452	Uranus	Correct
On wagering	TMS on 46d	25.152	Uranus	Incorrect
On wagering	TMS on 46d	14.428	Uranus	Correct
On wagering	TMS on 46d	1.498	Uranus	Incorrect
On wagering	TMS on 46d	2.543	Uranus	Incorrect
On wagering	Sham	13.385	Neptune	Correct
On judgement	TMS on 46d	14.109	Neptune	Incorrect
On judgement	TMS on 46d	10.385	Neptune	Incorrect
On judgement	TMS on 46d	7.492	Neptune	Correct
On judgement	Sham	12.439	Neptune	Correct
On judgement	Sham	15.233	Neptune	Correct
On judgement	Sham	15.842	Neptune	Correct
On wagering	Sham	5.185	Uranus	Incorrect
On wagering	Sham	3.803	Uranus	Incorrect
On judgement	TMS on 46d	2.613	Uranus	Correct
On judgement	TMS on 46d	8.938	Uranus	Incorrect
On judgement	Sham	5.688	Uranus	Incorrect
On wagering	Sham	12.507	Neptune	Incorrect
On wagering	Sham	15.491	Neptune	Incorrect
On judgement	TMS on 46d	9.393	Neptune	Incorrect
On judgement	TMS on 46d	10.795	Neptune	Incorrect
On judgement	Sham	8.937	Neptune	Incorrect
On judgement	Sham	10.986	Neptune	Correct
On judgement	Sham	13.315	Neptune	Correct
On wagering	Sham	16.809	Uranus	Correct
On wagering	Sham	3.556	Uranus	Correct
On wagering	Sham	2.643	Uranus	Incorrect
On wagering	Sham	0.881	Uranus	Incorrect
On judgement	TMS on 46d	9.226	Uranus	Correct
On wagering	TMS on 46d	6.652	Uranus	Incorrect
On wagering	TMS on 46d	16.917	Uranus	Correct
On wagering	Sham	17.756	Neptune	Correct
On wagering	Sham	18.478	Neptune	Correct
On wagering	Sham	14.466	Neptune	Correct
On judgement	Sham	14.626	Neptune	Correct
On judgement	Sham	9.37	Neptune	Correct
On judgement	TMS on 46d	7.285	Uranus	Correct
On judgement	TMS on 46d	9.161	Uranus	Incorrect
On judgement	Sham	10.028	Uranus	Incorrect
On judgement	Sham	15.469	Uranus	Incorrect
On judgement	Sham	3.702	Uranus	Incorrect
On judgement	Sham	6.269	Uranus	Incorrect
On wagering	TMS on 46d	0.857	Uranus	Incorrect
On wagering	TMS on 46d	14.119	Uranus	Correct
On wagering	TMS on 46d	15.196	Neptune	Incorrect
On wagering	TMS on 46d	13.468	Neptune	Incorrect
On wagering	TMS on 46d	0.919	Neptune	Incorrect
On wagering	TMS on 46d	14.922	Neptune	Correct
On wagering	Sham	14.362	Neptune	Correct
On wagering	Sham	17.929	Neptune	Correct
On judgement	TMS on 46d	23.491	Neptune	Incorrect
On judgement	TMS on 46d	10.649	Neptune	Correct
On judgement	Sham	8.318	Neptune	Correct
On judgement	Sham	12.439	Neptune	Incorrect
On judgement	TMS on 46d	5.214	Uranus	Incorrect
On judgement	TMS on 46d	1.894	Uranus	Incorrect
On judgement	TMS on 46d	8.118	Uranus	Correct
On judgement	TMS on 46d	5.334	Uranus	Correct
On judgement	Sham	5.533	Uranus	Incorrect
On wagering	TMS on 46d	6.173	Uranus	Incorrect
On wagering	Sham	11.918	Neptune	Correct
On judgement	TMS on 46d	10.355	Neptune	Incorrect
On judgement	Sham	9.801	Neptune	Correct
On judgement	Sham	12.715	Neptune	Incorrect
On wagering	Sham	12.757	Uranus	Correct
On wagering	Sham	5.063	Uranus	Correct
On judgement	TMS on 46d	4.634	Uranus	Correct
On judgement	Sham	4.241	Uranus	Incorrect
On wagering	TMS on 46d	7.917	Neptune	Correct
On wagering	Sham	2.15	Neptune	Incorrect
On wagering	Sham	18.857	Neptune	Correct
On wagering	Sham	1.075	Neptune	Incorrect
On wagering	Sham	12.643	Neptune	Correct
On judgement	TMS on 46d	7.337	Neptune	Correct
On judgement	Sham	10.729	Neptune	Incorrect
On judgement	Sham	0.841	Neptune	Correct
On judgement	Sham	11.292	Neptune	Correct
On judgement	Sham	15.92	Neptune	Correct
On judgement	TMS on 46d	8.98	Uranus	Incorrect
On judgement	Sham	3.045	Uranus	Correct
On wagering	TMS on 46d	16.548	Uranus	Incorrect
On wagering	TMS on 46d	14.884	Uranus	Incorrect
On wagering	TMS on 46d	13.915	Neptune	Correct
On wagering	TMS on 46d	8.407	Neptune	Incorrect
On wagering	Sham	19.515	Neptune	Incorrect
On wagering	Sham	16.519	Neptune	Correct
On judgement	TMS on 46d	11.409	Neptune	Incorrect
On judgement	TMS on 46d	9.002	Neptune	Correct
On judgement	Sham	12.206	Neptune	Incorrect
On judgement	Sham	10.702	Neptune	Incorrect
On wagering	Sham	5.383	Uranus	Incorrect
On wagering	Sham	4.569	Uranus	Correct
On wagering	Sham	4.146	Uranus	Incorrect
On judgement	Sham	1.323	Uranus	Incorrect
On wagering	TMS on 46d	1.835	Uranus	Incorrect
On wagering	TMS on 46d	14.898	Uranus	Correct
On judgement	TMS on 46d	22.504	Neptune	Correct
On judgement	Sham	7.801	Neptune	Correct
On wagering	Sham	0.864	Uranus	Correct
On wagering	Sham	10.841	Uranus	Correct
On judgement	TMS on 46d	7.705	Uranus	Incorrect
On judgement	TMS on 46d	6.931	Uranus	Incorrect
On judgement	Sham	13.768	Uranus	Incorrect
On wagering	TMS on 46d	12.886	Neptune	Correct
On judgement	TMS on 46d	11.029	Neptune	Incorrect
On judgement	Sham	16.869	Neptune	Correct
On judgement	Sham	10.407	Neptune	Incorrect
On judgement	Sham	13.855	Neptune	Correct
On judgement	Sham	15.049	Neptune	Correct
On wagering	Sham	4.391	Uranus	Correct
On wagering	Sham	11.58	Uranus	Incorrect
On wagering	Sham	8.942	Uranus	Correct
On judgement	TMS on 46d	3.118	Uranus	Incorrect
On judgement	Sham	5.42	Uranus	Incorrect
On judgement	Sham	13.454	Uranus	Correct
On judgement	Sham	7.739	Uranus	Incorrect
On wagering	TMS on 46d	8.876	Uranus	Incorrect
On wagering	TMS on 46d	16.877	Uranus	Incorrect
On wagering	TMS on 46d	22.094	Uranus	Correct
On wagering	Sham	11.455	Neptune	Correct
On wagering	Sham	3.784	Neptune	Incorrect
On judgement	TMS on 46d	15.615	Neptune	Correct
On judgement	TMS on 46d	8.162	Neptune	Correct
On judgement	Sham	11.073	Neptune	Incorrect
On judgement	Sham	8.04	Neptune	Correct
On wagering	Sham	14.083	Uranus	Incorrect
On judgement	TMS on 46d	15.624	Uranus	Correct
On judgement	TMS on 46d	11.858	Uranus	Incorrect
On judgement	Sham	5.601	Uranus	Correct
On judgement	Sham	11.941	Uranus	Correct
On judgement	Sham	3.8426	Uranus	Incorrect
On judgement	Sham	2.125	Uranus	Incorrect
On judgement	Sham	13.082	Uranus	Incorrect
On wagering	TMS on 46d	19.192	Uranus	Correct
On wagering	Sham	9.733	Neptune	Correct
On wagering	Sham	1.416	Neptune	Incorrect
On judgement	TMS on 46d	15.855	Neptune	Incorrect
On judgement	TMS on 46d	11.525	Uranus	Correct
On judgement	Sham	2.622	Uranus	Incorrect
On wagering	TMS on 46d	5.32	Uranus	Incorrect
On wagering	TMS on 46d	14.801	Neptune	Incorrect
On wagering	Sham	11.498	Neptune	Correct
On wagering	Sham	17.931	Neptune	Correct
On judgement	TMS on 46d	14.556	Neptune	Incorrect
On judgement	TMS on 46d	3.93	Neptune	Incorrect
On judgement	Sham	7.622	Neptune	Correct
On wagering	Sham	2.924	Uranus	Incorrect
On judgement	TMS on 46d	7.476	Uranus	Incorrect
On judgement	TMS on 46d	18.062	Uranus	Correct
On judgement	Sham	20.424	Uranus	Correct
On wagering	TMS on 46d	1	Uranus	Incorrect
On wagering	TMS on 46d	13.899	Neptune	Correct
On wagering	Sham	12.704	Neptune	Incorrect
On wagering	Sham	12.869	Neptune	Incorrect
On judgement	TMS on 46d	12.543	Neptune	Incorrect
On judgement	TMS on 46d	13.161	Neptune	Correct
On judgement	Sham	10.656	Neptune	Correct
On judgement	Sham	11.463	Neptune	Incorrect
On wagering	Sham	12.824	Uranus	Correct
On judgement	Sham	0.823	Uranus	Incorrect
On judgement	Sham	7.229	Uranus	Incorrect
On wagering	TMS on 46d	20.427	Neptune	Correct
On wagering	TMS on 46d	4.097	Neptune	Incorrect
On wagering	TMS on 46d	0.8159	Neptune	Correct
On wagering	TMS on 46d	10.748	Neptune	Correct
On wagering	Sham	8.163	Neptune	Correct
On judgement	TMS on 46d	3.677	Neptune	Incorrect
On judgement	TMS on 46d	2.915	Neptune	Correct
On judgement	Sham	0.87	Neptune	Correct
On judgement	Sham	9.251	Neptune	Incorrect
On judgement	Sham	6.185	Neptune	Incorrect
On judgement	TMS on 46d	2.98	Uranus	Incorrect
On judgement	Sham	4.526	Uranus	Correct
On wagering	TMS on 46d	4.124	Uranus	Incorrect
On wagering	TMS on 46d	6.089	Uranus	Incorrect
On wagering	TMS on 46d	10.516	Uranus	Correct
On wagering	TMS on 46d	10.212	Neptune	Correct
On wagering	TMS on 46d	1.296	Neptune	Incorrect
On judgement	TMS on 46d	8.721	Neptune	Incorrect
On judgement	TMS on 46d	9.375	Neptune	Incorrect
On judgement	TMS on 46d	1.315	Neptune	Incorrect
On judgement	Sham	1.949	Neptune	Incorrect
On judgement	Sham	13.155	Neptune	Correct
On wagering	Sham	11.343	Uranus	Incorrect
On judgement	TMS on 46d	6.583	Uranus	Incorrect
On judgement	Sham	18.124	Uranus	Correct
On judgement	Sham	9.673	Uranus	Correct
On judgement	Sham	1.356	Uranus	Incorrect
On wagering	TMS on 46d	11.263	Neptune	Correct
On wagering	TMS on 46d	1.373	Neptune	Incorrect
On wagering	TMS on 46d	2.188	Neptune	Correct
On wagering	Sham	15.458	Neptune	Correct
On wagering	Sham	2.775	Neptune	Incorrect
On judgement	Sham	11.277	Neptune	Correct
On judgement	Sham	9.538	Neptune	Incorrect
On wagering	Sham	17.827	Uranus	Correct
On wagering	Sham	4.982	Uranus	Correct
On wagering	Sham	12.063	Uranus	Correct
On judgement	Sham	13.096	Uranus	Incorrect
On wagering	TMS on 46d	12.682	Uranus	Correct
On wagering	TMS on 46d	7.391	Uranus	Correct
On wagering	TMS on 46d	10.512	Neptune	Correct
On wagering	TMS on 46d	8.265	Neptune	Incorrect
On wagering	TMS on 46d	1.188	Neptune	Incorrect
On wagering	TMS on 46d	2.418	Neptune	Incorrect
On wagering	Sham	2.949	Neptune	Correct
On judgement	TMS on 46d	8.534	Neptune	Correct
On judgement	Sham	12.347	Neptune	Correct
On judgement	Sham	12.688	Neptune	Correct
On judgement	Sham	13.713	Neptune	Correct
On judgement	TMS on 46d	10.489	Uranus	Correct
On judgement	Sham	13.471	Uranus	Correct
On wagering	TMS on 46d	9.702	Uranus	Incorrect
On wagering	TMS on 46d	5.412	Uranus	Incorrect
On wagering	TMS on 46d	12.878	Neptune	Correct
On wagering	TMS on 46d	10.013	Neptune	Correct
On wagering	TMS on 46d	16.305	Neptune	Correct
On wagering	Sham	1.773	Neptune	Incorrect
On judgement	TMS on 46d	6.94	Neptune	Correct
On judgement	TMS on 46d	10.465	Neptune	Incorrect
On judgement	TMS on 46d	3.084	Neptune	Correct
On judgement	Sham	2	Neptune	Correct
On wagering	Sham	12.872	Uranus	Incorrect
On wagering	Sham	11.609	Uranus	Incorrect
On judgement	TMS on 46d	7.763	Uranus	Incorrect
On judgement	Sham	10.017	Uranus	Correct
On judgement	Sham	12.427	Uranus	Correct
On wagering	TMS on 46d	9.024	Uranus	Incorrect
On wagering	TMS on 46d	13.781	Uranus	Correct
On wagering	TMS on 46d	9.753	Uranus	Correct
On wagering	TMS on 46d	11.282	Uranus	Incorrect
On wagering	TMS on 46d	2.221	Neptune	Incorrect
On wagering	TMS on 46d	18.059	Neptune	Correct
On wagering	Sham	24.577	Neptune	Correct
On wagering	Sham	2.622	Neptune	Incorrect
On wagering	Sham	8.867	Neptune	Correct
On judgement	TMS on 46d	11.745	Neptune	Correct
On judgement	TMS on 46d	11.155	Neptune	Incorrect
On judgement	Sham	17.452	Neptune	Correct
On judgement	Sham	9.526	Neptune	Incorrect
On judgement	Sham	2.788	Neptune	Incorrect
On judgement	Sham	11.606	Neptune	Correct
On judgement	TMS on 46d	3.5	Uranus	Correct
On judgement	TMS on 46d	8.442	Uranus	Correct
On judgement	TMS on 46d	8.117	Uranus	Incorrect
On judgement	TMS on 46d	9.878	Uranus	Correct
On judgement	Sham	14.657	Uranus	Correct
On wagering	TMS on 46d	14.609	Uranus	Correct
On wagering	TMS on 46d	14.214	Neptune	Incorrect
On wagering	TMS on 46d	19.317	Neptune	Correct
On wagering	Sham	8.287	Neptune	Incorrect
On judgement	TMS on 46d	8.82	Neptune	Incorrect
On judgement	TMS on 46d	10.709	Neptune	Correct
On judgement	Sham	9.993	Neptune	Incorrect
On judgement	Sham	9.063	Neptune	Incorrect
On judgement	Sham	1.478	Neptune	Incorrect
On wagering	Sham	12.639	Uranus	Incorrect
On wagering	Sham	10.806	Uranus	Correct
On judgement	TMS on 46d	8.985	Uranus	Incorrect
On judgement	TMS on 46d	9.445	Uranus	Incorrect
On judgement	Sham	11.911	Uranus	Correct
On wagering	TMS on 46d	8.564	Uranus	Incorrect
On wagering	TMS on 46d	15.167	Neptune	Incorrect
On judgement	Sham	21.227	Neptune	Correct
On wagering	Sham	10.454	Neptune	Incorrect
On judgement	TMS on 46d	18.635	Neptune	Correct
On judgement	Sham	7.856	Neptune	Correct
On judgement	TMS on 46d	3.588	Uranus	Incorrect
On judgement	TMS on 46d	8.661	Uranus	Correct
On judgement	TMS on 46d	5.176	Uranus	Incorrect
On judgement	Sham	7.532	Uranus	Incorrect
On judgement	Sham	5.393	Uranus	Correct
On judgement	Sham	9.443	Uranus	Correct
On wagering	TMS on 46d	11.182	Uranus	Incorrect
On wagering	Sham	8.357	Neptune	Correct
On judgement	TMS on 46d	11.183	Neptune	Correct
On judgement	Sham	11.408	Neptune	Incorrect
On judgement	Sham	8.618	Neptune	Correct
On judgement	Sham	17.625	Neptune	Correct
On judgement	Sham	11.598	Neptune	Correct
On wagering	Sham	10.473	Uranus	Correct
On wagering	Sham	1.761	Uranus	Incorrect
On judgement	TMS on 46d	10.435	Uranus	Incorrect
On judgement	Sham	13.099	Uranus	Correct
On wagering	TMS on 46d	5.282	Uranus	Incorrect
On wagering	TMS on 46d	9.159	Neptune	Incorrect
On wagering	Sham	20.525	Neptune	Correct
On wagering	Sham	18.397	Neptune	Correct
On judgement	TMS on 46d	11.01	Neptune	Incorrect
On judgement	Sham	1.059	Neptune	Incorrect
On judgement	TMS on 46d	8.178	Uranus	Incorrect
On judgement	TMS on 46d	7.391	Uranus	Correct
On judgement	TMS on 46d	9.782	Uranus	Correct
On judgement	Sham	3.339	Uranus	Incorrect
On wagering	TMS on 46d	12.857	Uranus	Correct
On wagering	TMS on 46d	19.205	Uranus	Correct
On wagering	TMS on 46d	15.745	Neptune	Correct
On wagering	TMS on 46d	11.84	Neptune	Correct
On wagering	TMS on 46d	20.453	Neptune	Correct
On wagering	Sham	14.922	Neptune	Correct
On judgement	TMS on 46d	11.239	Neptune	Incorrect
On judgement	Sham	12.761	Neptune	Correct
On wagering	TMS on 46d	5.626	Uranus	Incorrect
On wagering	Sham	14.119	Neptune	Incorrect
On judgement	TMS on 46d	14.077	Neptune	Correct
On judgement	TMS on 46d	14.34	Neptune	Correct
On judgement	TMS on 46d	9.657	Neptune	Correct
On judgement	Sham	13.087	Neptune	Incorrect
On judgement	Sham	11.873	Neptune	Incorrect
On judgement	Sham	12.968	Neptune	Correct
On judgement	Sham	10.438	Uranus	Correct
On judgement	Sham	13.753	Uranus	Correct
On wagering	Sham	11.905	Neptune	Correct
On judgement	Sham	15.905	Neptune	Correct
On judgement	TMS on 46d	8.73	Uranus	Correct
On judgement	TMS on 46d	10.461	Uranus	Incorrect
On judgement	Sham	4.142	Uranus	Incorrect
On judgement	Sham	6.674	Uranus	Correct
On wagering	TMS on 46d	6.49	Uranus	Incorrect
On wagering	TMS on 46d	6.204	Uranus	Incorrect
On judgement	TMS on 46d	12.769	Neptune	Correct
On judgement	TMS on 46d	4.772	Neptune	Incorrect
On judgement	Sham	2.348	Neptune	Incorrect
On wagering	Sham	8.656	Uranus	Incorrect
On judgement	TMS on 46d	9.769	Uranus	Incorrect
On judgement	TMS on 46d	10.03	Uranus	Correct
On judgement	Sham	15.778	Neptune	Correct
On wagering	Sham	19.765	Uranus	Correct
On judgement	TMS on 46d	12.555	Uranus	Incorrect
On judgement	Sham	12.831	Uranus	Incorrect
On judgement	Sham	12.181	Uranus	Correct
On judgement	TMS on 46d	8.13	Neptune	Correct
On judgement	Sham	8.389	Neptune	Correct
On judgement	TMS on 46d	8.677	Uranus	Incorrect
On judgement	Sham	5.401	Uranus	Incorrect

## Sheet: Fig 5g
TMS_phase	TMS	Monkey	Resolution-difference
On judgement	TMS on 46d	Neptune	0.9
On judgement	TMS on 46d	Neptune	0.9
On judgement	TMS on 46d	Neptune	0.9
On judgement	TMS on 46d	Neptune	0.9
On judgement	TMS on 46d	Neptune	0.9
On judgement	Sham	Neptune	0.9
On judgement	Sham	Neptune	0.9
On judgement	Sham	Neptune	0.9
On judgement	Sham	Neptune	0.9
On judgement	Sham	Neptune	0.9
On judgement	Sham	Uranus	0.9
On judgement	Sham	Uranus	0.9
On judgement	Sham	Uranus	0.9
On judgement	Sham	Uranus	0.9
On judgement	Sham	Uranus	0.9
On judgement	TMS on 46d	Uranus	0.9
On judgement	TMS on 46d	Uranus	0.9
On judgement	TMS on 46d	Uranus	0.9
On judgement	TMS on 46d	Uranus	0.9
On judgement	TMS on 46d	Uranus	0.9
On judgement	TMS on 46d	Neptune	0.86
On judgement	TMS on 46d	Neptune	0.77
On judgement	TMS on 46d	Neptune	0.78
On judgement	TMS on 46d	Neptune	0.77
On judgement	TMS on 46d	Neptune	0.78
On judgement	Sham	Neptune	0.75
On judgement	Sham	Neptune	0.89
On judgement	Sham	Neptune	0.99
On judgement	Sham	Neptune	0.75
On judgement	Sham	Uranus	0.89
On judgement	Sham	Uranus	0.76
On judgement	Sham	Uranus	0.76
On judgement	Sham	Uranus	0.99
On judgement	Sham	Uranus	0.99
On judgement	TMS on 46d	Uranus	0.85
On judgement	TMS on 46d	Uranus	0.92
On judgement	TMS on 46d	Uranus	0.92
On judgement	TMS on 46d	Uranus	0.92
On judgement	TMS on 46d	Uranus	0.91
On judgement	TMS on 46d	Neptune	0.82
On judgement	TMS on 46d	Neptune	0.6
On judgement	TMS on 46d	Neptune	0.64
On judgement	TMS on 46d	Neptune	0.91
On judgement	TMS on 46d	Neptune	0.93
On judgement	Sham	Neptune	0.6
On judgement	Sham	Neptune	0.95
On judgement	Sham	Neptune	0.73
On judgement	Sham	Neptune	0.85
On judgement	Sham	Neptune	0.89
On judgement	Sham	Uranus	0.85
On judgement	Sham	Uranus	0.91
On judgement	Sham	Uranus	0.62
On judgement	Sham	Uranus	0.84
On judgement	Sham	Uranus	0.84
On judgement	TMS on 46d	Uranus	0.85
On judgement	TMS on 46d	Uranus	0.92
On judgement	TMS on 46d	Uranus	0.92
On judgement	TMS on 46d	Uranus	0.92
On judgement	TMS on 46d	Uranus	0.91
On judgement	TMS on 46d	Neptune	0.79
On judgement	TMS on 46d	Neptune	0.6
On judgement	TMS on 46d	Neptune	0.79
On judgement	TMS on 46d	Neptune	0.91
On judgement	TMS on 46d	Neptune	0.93
On judgement	Sham	Neptune	0.95
On judgement	Sham	Neptune	0.6
On judgement	Sham	Neptune	0.99
On judgement	Sham	Neptune	0.99
On judgement	Sham	Uranus	0.76
On judgement	Sham	Uranus	0.91
On judgement	Sham	Uranus	0.76
On judgement	Sham	Uranus	0.84
On judgement	Sham	Uranus	0.99
On judgement	TMS on 46d	Uranus	0.85
On judgement	TMS on 46d	Uranus	0.92
On judgement	TMS on 46d	Uranus	0.92
On judgement	TMS on 46d	Uranus	0.92
On judgement	TMS on 46d	Uranus	0.91
On judgement	TMS on 46d	Neptune	0.86
On judgement	TMS on 46d	Neptune	0.6
On judgement	TMS on 46d	Neptune	0.79
On judgement	TMS on 46d	Neptune	0.91
On judgement	TMS on 46d	Neptune	0.93
On judgement	Sham	Neptune	0.75
On judgement	Sham	Neptune	0.95
On judgement	Sham	Neptune	0.98
On judgement	Sham	Neptune	0.99
On judgement	Sham	Neptune	0.99
On judgement	Sham	Uranus	0.74
On judgement	Sham	Uranus	0.99
On judgement	Sham	Uranus	0.91
On judgement	Sham	Uranus	0.99
On judgement	Sham	Uranus	0.99
On judgement	TMS on 46d	Uranus	0.85
On judgement	TMS on 46d	Uranus	0.92
On judgement	TMS on 46d	Uranus	0.92
On judgement	TMS on 46d	Uranus	0.92
On judgement	TMS on 46d	Uranus	0.99
On judgement	TMS on 46d	Neptune	0.92
On judgement	TMS on 46d	Neptune	0.6
On judgement	TMS on 46d	Neptune	0.94
On judgement	TMS on 46d	Neptune	0.99
On judgement	TMS on 46d	Neptune	0.93
On judgement	Sham	Neptune	0.75
On judgement	Sham	Neptune	0.95
On judgement	Sham	Neptune	0.98
On judgement	Sham	Neptune	0.99
On judgement	Sham	Neptune	0.99
On judgement	Sham	Uranus	0.7
On judgement	Sham	Uranus	0.99
On judgement	Sham	Uranus	0.99
On judgement	Sham	Uranus	0.99
On judgement	Sham	Uranus	0.99
On judgement	TMS on 46d	Uranus	0.71
On judgement	TMS on 46d	Uranus	0.89
On judgement	TMS on 46d	Uranus	0.7
On judgement	TMS on 46d	Uranus	0.69
On judgement	TMS on 46d	Uranus	0.99
On judgement	TMS on 46d	Neptune	0.92
On judgement	TMS on 46d	Neptune	0.6
On judgement	TMS on 46d	Neptune	0.94
On judgement	TMS on 46d	Neptune	0.99
On judgement	TMS on 46d	Neptune	0.78
On judgement	Sham	Neptune	0.75
On judgement	Sham	Neptune	0.86
On judgement	Sham	Neptune	0.98
On judgement	Sham	Neptune	0.99
On judgement	Sham	Neptune	0.99
On judgement	Sham	Uranus	0.98
On judgement	Sham	Uranus	0.99
On judgement	Sham	Uranus	0.99
On judgement	Sham	Uranus	0.99
On judgement	Sham	Uranus	0.99
On judgement	TMS on 46d	Uranus	0.71
On judgement	TMS on 46d	Uranus	0.99
On judgement	TMS on 46d	Uranus	0.7
On judgement	TMS on 46d	Uranus	0.69
On judgement	TMS on 46d	Uranus	0.99
On judgement	TMS on 46d	Neptune	0.92
On judgement	TMS on 46d	Neptune	0.77
On judgement	TMS on 46d	Neptune	0.94
On judgement	TMS on 46d	Neptune	0.99
On judgement	TMS on 46d	Neptune	0.78
On judgement	Sham	Neptune	0.75
On judgement	Sham	Neptune	0.86
On judgement	Sham	Neptune	0.98
On judgement	Sham	Neptune	0.99
On judgement	Sham	Neptune	0.99
On judgement	Sham	Uranus	0.98
On judgement	Sham	Uranus	0.99
On judgement	Sham	Uranus	0.99
On judgement	Sham	Uranus	0.99
On judgement	Sham	Uranus	0.99
On judgement	TMS on 46d	Uranus	0.71
On judgement	TMS on 46d	Uranus	0.99
On judgement	TMS on 46d	Uranus	0.85
On judgement	TMS on 46d	Uranus	0.69
On judgement	TMS on 46d	Uranus	0.99
On judgement	TMS on 46d	Neptune	0.92
On judgement	TMS on 46d	Neptune	0.77
On judgement	TMS on 46d	Neptune	0.94
On judgement	TMS on 46d	Neptune	0.99
On judgement	TMS on 46d	Neptune	0.78
On judgement	Sham	Neptune	0.89
On judgement	Sham	Neptune	0.86
On judgement	Sham	Neptune	0.92
On judgement	Sham	Neptune	0.99
On judgement	Sham	Neptune	0.99
On judgement	Sham	Uranus	0.98
On judgement	Sham	Uranus	0.99
On judgement	Sham	Uranus	0.99
On judgement	Sham	Uranus	0.84
On judgement	Sham	Uranus	0.99
On judgement	TMS on 46d	Uranus	0.86
On judgement	TMS on 46d	Uranus	0.99
On judgement	TMS on 46d	Uranus	0.85
On judgement	TMS on 46d	Uranus	0.69
On judgement	TMS on 46d	Uranus	0.98
On judgement	TMS on 46d	Neptune	0.86
On judgement	TMS on 46d	Neptune	0.77
On judgement	TMS on 46d	Neptune	0.79
On judgement	TMS on 46d	Neptune	0.86
On judgement	TMS on 46d	Neptune	0.78
On judgement	Sham	Neptune	0.89
On judgement	Sham	Neptune	0.99
On judgement	Sham	Neptune	0.92
On judgement	Sham	Neptune	0.99
On judgement	Sham	Neptune	0.99
On judgement	Sham	Uranus	0.98
On judgement	Sham	Uranus	0.99
On judgement	Sham	Uranus	0.99
On judgement	Sham	Uranus	0.98
On judgement	Sham	Uranus	0.99
On judgement	TMS on 46d	Uranus	0.99
On judgement	TMS on 46d	Uranus	0.99
On judgement	TMS on 46d	Uranus	0.85
On judgement	TMS on 46d	Uranus	0.7
On judgement	TMS on 46d	Uranus	0.98
On judgement	TMS on 46d	Neptune	0.86
On judgement	TMS on 46d	Neptune	0.91
On judgement	TMS on 46d	Neptune	0.93
On judgement	TMS on 46d	Neptune	0.86
On judgement	TMS on 46d	Neptune	0.62
On judgement	Sham	Neptune	0.89
On judgement	Sham	Neptune	0.99
On judgement	Sham	Neptune	0.92
On judgement	Sham	Neptune	0.99
On judgement	Sham	Neptune	0.99
On judgement	Sham	Uranus	0.92
On judgement	Sham	Uranus	0.99
On judgement	Sham	Uranus	0.99
On judgement	Sham	Uranus	0.98
On judgement	Sham	Uranus	0.99
On judgement	TMS on 46d	Uranus	0.99
On judgement	TMS on 46d	Uranus	0.99
On judgement	TMS on 46d	Uranus	0.99
On judgement	TMS on 46d	Uranus	0.83
On judgement	TMS on 46d	Uranus	0.98
On judgement	TMS on 46d	Neptune	0.86
On judgement	TMS on 46d	Neptune	0.91
On judgement	TMS on 46d	Neptune	0.93
On judgement	TMS on 46d	Neptune	0.99
On judgement	TMS on 46d	Neptune	0.62
On judgement	Sham	Neptune	0.89
On judgement	Sham	Neptune	0.99
On judgement	Sham	Neptune	0.92
On judgement	Sham	Neptune	0.99
On judgement	Sham	Neptune	0.84
On judgement	Sham	Uranus	0.92
On judgement	Sham	Uranus	0.99
On judgement	Sham	Uranus	0.99
On judgement	Sham	Uranus	0.98
On judgement	Sham	Uranus	0.99
On judgement	TMS on 46d	Uranus	0.99
On judgement	TMS on 46d	Uranus	0.99
On judgement	TMS on 46d	Uranus	0.99
On judgement	TMS on 46d	Uranus	0.97
On judgement	TMS on 46d	Uranus	0.98
On judgement	TMS on 46d	Neptune	0.86
On judgement	TMS on 46d	Neptune	0.99
On judgement	TMS on 46d	Neptune	0.93
On judgement	TMS on 46d	Neptune	0.99
On judgement	TMS on 46d	Neptune	0.77
On judgement	Sham	Neptune	0.99
On judgement	Sham	Neptune	0.99
On judgement	Sham	Neptune	0.85
On judgement	Sham	Neptune	0.85
On judgement	Sham	Neptune	0.95
On judgement	Sham	Uranus	0.92
On judgement	Sham	Uranus	0.99
On judgement	Sham	Uranus	0.84
On judgement	Sham	Uranus	0.98
On judgement	Sham	Uranus	0.99
On judgement	TMS on 46d	Uranus	0.99
On judgement	TMS on 46d	Uranus	0.99
On judgement	TMS on 46d	Uranus	0.99
On judgement	TMS on 46d	Uranus	0.99
On judgement	TMS on 46d	Uranus	0.99
On judgement	TMS on 46d	Neptune	0.8
On judgement	TMS on 46d	Neptune	0.99
On judgement	TMS on 46d	Neptune	0.99
On judgement	TMS on 46d	Neptune	0.99
On judgement	TMS on 46d	Neptune	0.77
On judgement	Sham	Neptune	0.99
On judgement	Sham	Neptune	0.99
On judgement	Sham	Neptune	0.92
On judgement	Sham	Neptune	0.85
On judgement	Sham	Neptune	0.95
On judgement	Sham	Uranus	0.92
On judgement	Sham	Uranus	0.99
On judgement	Sham	Uranus	0.99
On judgement	Sham	Uranus	0.89
On judgement	Sham	Uranus	0.99
On judgement	TMS on 46d	Uranus	0.85
On judgement	TMS on 46d	Uranus	0.99
On judgement	TMS on 46d	Uranus	0.99
On judgement	TMS on 46d	Uranus	0.99
On judgement	TMS on 46d	Uranus	0.99
On judgement	TMS on 46d	Neptune	0.8
On judgement	TMS on 46d	Neptune	0.99
On judgement	TMS on 46d	Neptune	0.99
On judgement	TMS on 46d	Neptune	0.99
On judgement	TMS on 46d	Neptune	0.77
On judgement	Sham	Neptune	0.99
On judgement	Sham	Neptune	0.99
On judgement	Sham	Neptune	0.92
On judgement	Sham	Neptune	0.85
On judgement	Sham	Neptune	0.95
On judgement	Sham	Uranus	0.85
On judgement	Sham	Uranus	0.99
On judgement	Sham	Uranus	0.99
On judgement	Sham	Uranus	0.89
On judgement	Sham	Uranus	0.99
On judgement	TMS on 46d	Uranus	0.85
On judgement	TMS on 46d	Uranus	0.99
On judgement	TMS on 46d	Uranus	0.85
On judgement	TMS on 46d	Uranus	0.99
On judgement	TMS on 46d	Uranus	0.99
On judgement	TMS on 46d	Neptune	0.8
On judgement	TMS on 46d	Neptune	0.99
On judgement	TMS on 46d	Neptune	0.99
On judgement	TMS on 46d	Neptune	0.99
On judgement	TMS on 46d	Neptune	0.92
On judgement	Sham	Neptune	0.99
On judgement	Sham	Neptune	0.99
On judgement	Sham	Neptune	0.92
On judgement	Sham	Neptune	0.85
On judgement	Sham	Neptune	0.99
On judgement	Sham	Uranus	0.85
On judgement	Sham	Uranus	0.99
On judgement	Sham	Uranus	0.99
On judgement	Sham	Uranus	0.99
On judgement	Sham	Uranus	0.99
On judgement	TMS on 46d	Uranus	0.85
On judgement	TMS on 46d	Uranus	0.85
On judgement	TMS on 46d	Uranus	0.85
On judgement	TMS on 46d	Uranus	0.99
On judgement	TMS on 46d	Uranus	0.99
On judgement	TMS on 46d	Neptune	0.8
On judgement	TMS on 46d	Neptune	0.87
On judgement	TMS on 46d	Neptune	0.99
On judgement	TMS on 46d	Neptune	0.87
On judgement	TMS on 46d	Neptune	0.99
On judgement	Sham	Neptune	0.9
On judgement	Sham	Neptune	0.99
On judgement	Sham	Neptune	0.92
On judgement	Sham	Neptune	0.99
On judgement	Sham	Neptune	0.99
On judgement	Sham	Uranus	0.85
On judgement	Sham	Uranus	0.84
On judgement	Sham	Uranus	0.99
On judgement	Sham	Uranus	0.99
On judgement	Sham	Uranus	0.99
On judgement	TMS on 46d	Uranus	0.99
On judgement	TMS on 46d	Uranus	0.85
On judgement	TMS on 46d	Uranus	0.99
On judgement	TMS on 46d	Uranus	0.85
On judgement	TMS on 46d	Uranus	0.89
On judgement	TMS on 46d	Neptune	0.74
On judgement	TMS on 46d	Neptune	0.87
On judgement	TMS on 46d	Neptune	0.86
On judgement	TMS on 46d	Neptune	0.87
On judgement	TMS on 46d	Neptune	0.99
On judgement	Sham	Neptune	0.9
On judgement	Sham	Neptune	0.99
On judgement	Sham	Neptune	0.85
On judgement	Sham	Neptune	0.99
On judgement	Sham	Neptune	0.99
On judgement	Sham	Uranus	0.85
On judgement	Sham	Uranus	0.84
On judgement	Sham	Uranus	0.84
On judgement	Sham	Uranus	0.99
On judgement	Sham	Uranus	0.85
On judgement	TMS on 46d	Uranus	0.99
On judgement	TMS on 46d	Uranus	0.85
On judgement	TMS on 46d	Uranus	0.99
On judgement	TMS on 46d	Uranus	0.85
On judgement	TMS on 46d	Uranus	0.89
On judgement	TMS on 46d	Neptune	0.8
On judgement	TMS on 46d	Neptune	0.87
On judgement	TMS on 46d	Neptune	0.86
On judgement	TMS on 46d	Neptune	0.87
On judgement	Sham	Neptune	0.9
On judgement	Sham	Neptune	0.84
On judgement	Sham	Neptune	0.85
On judgement	Sham	Neptune	0.99
On judgement	Sham	Neptune	0.99
On judgement	Sham	Uranus	0.91
On judgement	Sham	Uranus	0.84
On judgement	Sham	Uranus	0.84
On judgement	Sham	Uranus	0.99
On judgement	Sham	Uranus	0.85
On judgement	TMS on 46d	Uranus	0.99
On judgement	TMS on 46d	Uranus	0.99
On judgement	TMS on 46d	Uranus	0.99
On judgement	TMS on 46d	Uranus	0.85
On judgement	TMS on 46d	Uranus	0.89
On judgement	TMS on 46d	Neptune	0.86
On judgement	TMS on 46d	Neptune	0.99
On judgement	TMS on 46d	Neptune	0.96
On judgement	TMS on 46d	Neptune	0.87
On judgement	TMS on 46d	Neptune	0.99
On judgement	Sham	Neptune	0.9
On judgement	Sham	Neptune	0.84
On judgement	Sham	Neptune	0.85
On judgement	Sham	Neptune	0.99
On judgement	Sham	Neptune	0.88
On judgement	Sham	Uranus	0.97
On judgement	Sham	Uranus	0.98
On judgement	Sham	Uranus	0.94
On judgement	Sham	Uranus	0.99
On judgement	Sham	Uranus	0.86
On judgement	TMS on 46d	Uranus	0.99
On judgement	TMS on 46d	Uranus	0.99
On judgement	TMS on 46d	Uranus	0.99
On judgement	TMS on 46d	Uranus	0.85
On judgement	TMS on 46d	Uranus	0.89
On judgement	TMS on 46d	Neptune	0.86
On judgement	TMS on 46d	Neptune	0.99
On judgement	TMS on 46d	Neptune	0.96
On judgement	TMS on 46d	Neptune	0.98
On judgement	TMS on 46d	Neptune	0.87
On judgement	Sham	Neptune	0.84
On judgement	Sham	Neptune	0.9
On judgement	Sham	Neptune	0.85
On judgement	Sham	Neptune	0.9
On judgement	Sham	Neptune	0.88
On judgement	Sham	Uranus	0.97
On judgement	Sham	Uranus	0.98
On judgement	Sham	Uranus	0.94
On judgement	Sham	Uranus	0.99
On judgement	Sham	Uranus	0.88
On judgement	TMS on 46d	Uranus	0.88
On judgement	TMS on 46d	Uranus	0.99
On judgement	TMS on 46d	Uranus	0.89
On judgement	TMS on 46d	Uranus	0.99
On judgement	TMS on 46d	Uranus	0.99
On judgement	TMS on 46d	Neptune	0.86
On judgement	TMS on 46d	Neptune	0.99
On judgement	TMS on 46d	Neptune	0.96
On judgement	TMS on 46d	Neptune	0.98
On judgement	TMS on 46d	Neptune	0.87
On judgement	Sham	Neptune	0.84
On judgement	Sham	Neptune	0.9
On judgement	Sham	Neptune	0.79
On judgement	Sham	Neptune	0.9
On judgement	Sham	Neptune	0.88
On judgement	Sham	Uranus	0.97
On judgement	Sham	Uranus	0.98
On judgement	Sham	Uranus	0.94
On judgement	Sham	Uranus	0.99
On judgement	Sham	Uranus	0.88
On judgement	TMS on 46d	Uranus	0.88
On judgement	TMS on 46d	Uranus	0.99
On judgement	TMS on 46d	Uranus	0.89
On judgement	TMS on 46d	Uranus	0.99
On judgement	TMS on 46d	Uranus	0.99
On judgement	TMS on 46d	Neptune	0.86
On judgement	TMS on 46d	Neptune	0.99
On judgement	TMS on 46d	Neptune	0.96
On judgement	TMS on 46d	Neptune	0.98
On judgement	TMS on 46d	Neptune	0.87
On judgement	Sham	Neptune	0.93
On judgement	Sham	Neptune	0.9
On judgement	Sham	Neptune	0.85
On judgement	Sham	Neptune	0.9
On judgement	Sham	Neptune	0.98
On judgement	Sham	Uranus	0.97
On judgement	Sham	Uranus	0.98
On judgement	Sham	Uranus	0.94
On judgement	Sham	Uranus	0.99
On judgement	Sham	Uranus	0.88
On judgement	TMS on 46d	Uranus	0.88
On judgement	TMS on 46d	Uranus	0.89
On judgement	TMS on 46d	Uranus	0.89
On judgement	TMS on 46d	Uranus	0.99
On judgement	TMS on 46d	Uranus	0.99
On judgement	TMS on 46d	Neptune	0.8
On judgement	TMS on 46d	Neptune	0.86
On judgement	TMS on 46d	Neptune	0.86
On judgement	TMS on 46d	Neptune	0.98
On judgement	TMS on 46d	Neptune	0.87
On judgement	Sham	Neptune	0.93
On judgement	Sham	Neptune	0.9
On judgement	Sham	Neptune	0.91
On judgement	Sham	Neptune	0.9
On judgement	Sham	Neptune	0.98
On judgement	Sham	Uranus	0.91
On judgement	Sham	Uranus	0.84
On judgement	Sham	Uranus	0.83
On judgement	Sham	Uranus	0.99
On judgement	Sham	Uranus	0.88
On judgement	TMS on 46d	Uranus	0.99
On judgement	TMS on 46d	Uranus	0.89
On judgement	TMS on 46d	Uranus	0.89
On judgement	TMS on 46d	Uranus	0.99
On judgement	TMS on 46d	Uranus	0.99
On judgement	TMS on 46d	Neptune	0.86
On judgement	TMS on 46d	Neptune	0.96
On judgement	TMS on 46d	Neptune	0.86
On judgement	TMS on 46d	Neptune	0.88
On judgement	TMS on 46d	Neptune	0.96
On judgement	Sham	Neptune	0.93
On judgement	Sham	Neptune	0.84
On judgement	Sham	Neptune	0.91
On judgement	Sham	Neptune	0.8
On judgement	Sham	Neptune	0.98
On judgement	Sham	Uranus	0.91
On judgement	Sham	Uranus	0.84
On judgement	Sham	Uranus	0.83
On judgement	Sham	Uranus	0.99
On judgement	Sham	Uranus	0.93
On judgement	TMS on 46d	Uranus	0.99
On judgement	TMS on 46d	Uranus	0.89
On judgement	TMS on 46d	Uranus	0.78
On judgement	TMS on 46d	Uranus	0.88
On judgement	TMS on 46d	Uranus	0.99
On judgement	TMS on 46d	Neptune	0.86
On judgement	TMS on 46d	Neptune	0.96
On judgement	TMS on 46d	Neptune	0.86
On judgement	TMS on 46d	Neptune	0.88
On judgement	TMS on 46d	Neptune	0.96
On judgement	Sham	Neptune	0.93
On judgement	Sham	Neptune	0.9
On judgement	Sham	Neptune	0.91
On judgement	Sham	Neptune	0.8
On judgement	Sham	Neptune	0.98
On judgement	Sham	Uranus	0.91
On judgement	Sham	Uranus	0.93
On judgement	Sham	Uranus	0.83
On judgement	Sham	Uranus	0.99
On judgement	Sham	Uranus	0.93
On judgement	TMS on 46d	Uranus	0.99
On judgement	TMS on 46d	Uranus	0.99
On judgement	TMS on 46d	Uranus	0.88
On judgement	TMS on 46d	Uranus	0.99
On judgement	TMS on 46d	Uranus	0.99
On judgement	TMS on 46d	Neptune	0.93
On judgement	TMS on 46d	Neptune	0.96
On judgement	TMS on 46d	Neptune	0.86
On judgement	TMS on 46d	Neptune	0.88
On judgement	TMS on 46d	Neptune	0.96
On judgement	Sham	Neptune	0.84
On judgement	Sham	Neptune	0.9
On judgement	Sham	Neptune	0.91
On judgement	Sham	Neptune	0.8
On judgement	Sham	Neptune	0.89
On judgement	Sham	Uranus	0.98
On judgement	Sham	Uranus	0.93
On judgement	Sham	Uranus	0.93
On judgement	Sham	Uranus	0.99
On judgement	Sham	Uranus	0.97
On judgement	TMS on 46d	Uranus	0.99
On judgement	TMS on 46d	Uranus	0.99
On judgement	TMS on 46d	Uranus	0.88
On judgement	TMS on 46d	Uranus	0.99
On judgement	TMS on 46d	Uranus	0.99
On judgement	TMS on 46d	Neptune	0.93
On judgement	TMS on 46d	Neptune	0.96
On judgement	TMS on 46d	Neptune	0.96
On judgement	TMS on 46d	Neptune	0.88
On judgement	TMS on 46d	Neptune	0.96
On judgement	Sham	Neptune	0.84
On judgement	Sham	Neptune	0.94
On judgement	Sham	Neptune	0.98
On judgement	Sham	Neptune	0.8
On judgement	Sham	Neptune	0.99
On judgement	Sham	Uranus	0.98
On judgement	Sham	Uranus	0.93
On judgement	Sham	Uranus	0.99
On judgement	Sham	Uranus	0.99
On judgement	Sham	Uranus	0.97
On judgement	TMS on 46d	Uranus	0.9
On judgement	TMS on 46d	Uranus	0.99
On judgement	TMS on 46d	Uranus	0.88
On judgement	TMS on 46d	Uranus	0.99
On judgement	TMS on 46d	Uranus	0.89
On judgement	TMS on 46d	Neptune	0.99
On judgement	TMS on 46d	Neptune	0.87
On judgement	TMS on 46d	Neptune	0.96
On judgement	TMS on 46d	Neptune	0.97
On judgement	TMS on 46d	Neptune	0.87
On judgement	Sham	Neptune	0.84
On judgement	Sham	Neptune	0.94
On judgement	Sham	Neptune	0.98
On judgement	Sham	Neptune	0.71
On judgement	Sham	Neptune	0.99
On judgement	Sham	Uranus	0.98
On judgement	Sham	Uranus	0.99
On judgement	Sham	Uranus	0.99
On judgement	Sham	Uranus	0.89
On judgement	Sham	Uranus	0.97
On judgement	TMS on 46d	Uranus	0.9
On judgement	TMS on 46d	Uranus	0.99
On judgement	TMS on 46d	Uranus	0.98
On judgement	TMS on 46d	Uranus	0.99
On judgement	TMS on 46d	Uranus	0.89
On judgement	TMS on 46d	Neptune	0.99
On judgement	TMS on 46d	Neptune	0.87
On judgement	TMS on 46d	Neptune	0.96
On judgement	TMS on 46d	Neptune	0.97
On judgement	TMS on 46d	Neptune	0.87
On judgement	Sham	Neptune	0.94
On judgement	Sham	Neptune	0.94
On judgement	Sham	Neptune	0.98
On judgement	Sham	Neptune	0.71
On judgement	Sham	Neptune	0.99
On judgement	Sham	Uranus	0.98
On judgement	Sham	Uranus	0.99
On judgement	Sham	Uranus	0.99
On judgement	Sham	Uranus	0.89
On judgement	Sham	Uranus	0.97
On judgement	TMS on 46d	Uranus	0.9
On judgement	TMS on 46d	Uranus	0.89
On judgement	TMS on 46d	Uranus	0.98
On judgement	TMS on 46d	Uranus	0.89
On judgement	TMS on 46d	Uranus	0.89
On judgement	TMS on 46d	Neptune	0.99
On judgement	TMS on 46d	Neptune	0.87
On judgement	TMS on 46d	Neptune	0.96
On judgement	TMS on 46d	Neptune	0.97
On judgement	TMS on 46d	Neptune	0.87
On judgement	Sham	Neptune	0.94
On judgement	Sham	Neptune	0.94
On judgement	Sham	Neptune	0.98
On judgement	Sham	Neptune	0.71
On judgement	Sham	Neptune	0.99
On judgement	Sham	Uranus	0.99
On judgement	Sham	Uranus	0.99
On judgement	Sham	Uranus	0.99
On judgement	Sham	Uranus	0.89
On judgement	Sham	Uranus	0.99
On judgement	TMS on 46d	Uranus	0.99
On judgement	TMS on 46d	Uranus	0.89
On judgement	TMS on 46d	Uranus	0.98
On judgement	TMS on 46d	Uranus	0.89
On judgement	TMS on 46d	Uranus	0.89
On judgement	TMS on 46d	Neptune	0.99
On judgement	TMS on 46d	Neptune	0.87
On judgement	TMS on 46d	Neptune	0.86
On judgement	TMS on 46d	Neptune	0.97
On judgement	TMS on 46d	Neptune	0.87
On judgement	Sham	Neptune	0.99
On judgement	Sham	Neptune	0.86
On judgement	Sham	Neptune	0.91
On judgement	Sham	Neptune	0.81
On judgement	Sham	Neptune	0.9
On judgement	Sham	Uranus	0.99
On judgement	Sham	Uranus	0.99
On judgement	Sham	Uranus	0.88
On judgement	Sham	Uranus	0.89
On judgement	Sham	Uranus	0.99
On judgement	TMS on 46d	Uranus	0.99
On judgement	TMS on 46d	Uranus	0.89
On judgement	TMS on 46d	Uranus	0.98
On judgement	TMS on 46d	Uranus	0.99
On judgement	TMS on 46d	Uranus	0.97
On judgement	TMS on 46d	Neptune	0.93
On judgement	TMS on 46d	Neptune	0.78
On judgement	TMS on 46d	Neptune	0.86
On judgement	TMS on 46d	Neptune	0.88
On judgement	TMS on 46d	Neptune	0.78
On judgement	Sham	Neptune	0.99
On judgement	Sham	Neptune	0.86
On judgement	Sham	Neptune	0.91
On judgement	Sham	Neptune	0.81
On judgement	Sham	Neptune	0.99
On judgement	Sham	Uranus	0.99
On judgement	Sham	Uranus	0.89
On judgement	Sham	Uranus	0.88
On judgement	Sham	Uranus	0.8
On judgement	Sham	Uranus	0.99
On judgement	TMS on 46d	Uranus	0.99
On judgement	TMS on 46d	Uranus	0.89
On judgement	TMS on 46d	Uranus	0.87
On judgement	TMS on 46d	Uranus	0.99
On judgement	TMS on 46d	Uranus	0.97
On judgement	TMS on 46d	Neptune	0.99
On judgement	TMS on 46d	Neptune	0.78
On judgement	TMS on 46d	Neptune	0.86
On judgement	TMS on 46d	Neptune	0.88
On judgement	TMS on 46d	Neptune	0.88
On judgement	Sham	Neptune	0.99
On judgement	Sham	Neptune	0.88
On judgement	Sham	Neptune	0.91
On judgement	Sham	Neptune	0.81
On judgement	Sham	Neptune	0.99
On judgement	Sham	Uranus	0.99
On judgement	Sham	Uranus	0.89
On judgement	Sham	Uranus	0.88
On judgement	Sham	Uranus	0.81
On judgement	Sham	Uranus	0.99
On judgement	TMS on 46d	Uranus	0.99
On judgement	TMS on 46d	Uranus	0.78
On judgement	TMS on 46d	Uranus	0.87
On judgement	TMS on 46d	Uranus	0.99
On judgement	TMS on 46d	Uranus	0.97
On judgement	TMS on 46d	Neptune	0.99
On judgement	TMS on 46d	Neptune	0.78
On judgement	TMS on 46d	Neptune	0.96
On judgement	TMS on 46d	Neptune	0.88
On judgement	TMS on 46d	Neptune	0.97
On judgement	Sham	Neptune	0.99
On judgement	Sham	Neptune	0.91
On judgement	Sham	Neptune	0.91
On judgement	Sham	Neptune	0.92
On judgement	Sham	Neptune	0.99
On judgement	Sham	Uranus	0.92
On judgement	Sham	Uranus	0.89
On judgement	Sham	Uranus	0.97
On judgement	Sham	Uranus	0.81
On judgement	Sham	Uranus	0.99
On judgement	TMS on 46d	Uranus	0.9
On judgement	TMS on 46d	Uranus	0.78
On judgement	TMS on 46d	Uranus	0.87
On judgement	TMS on 46d	Uranus	0.99
On judgement	TMS on 46d	Uranus	0.97
On judgement	TMS on 46d	Neptune	0.99
On judgement	TMS on 46d	Neptune	0.87
On judgement	TMS on 46d	Neptune	0.96
On judgement	TMS on 46d	Neptune	0.88
On judgement	TMS on 46d	Neptune	0.97
On judgement	Sham	Neptune	0.88
On judgement	Sham	Neptune	0.91
On judgement	Sham	Neptune	0.98
On judgement	Sham	Neptune	0.99
On judgement	Sham	Neptune	0.99
On judgement	Sham	Uranus	0.92
On judgement	Sham	Uranus	0.99
On judgement	Sham	Uranus	0.97
On judgement	Sham	Uranus	0.99
On judgement	Sham	Uranus	0.99
On judgement	TMS on 46d	Uranus	0.9
On judgement	TMS on 46d	Uranus	0.78
On judgement	TMS on 46d	Uranus	0.87
On judgement	TMS on 46d	Uranus	0.9
On judgement	TMS on 46d	Uranus	0.88
On judgement	TMS on 46d	Neptune	0.99
On judgement	TMS on 46d	Neptune	0.87
On judgement	TMS on 46d	Neptune	0.96
On judgement	TMS on 46d	Neptune	0.79
On judgement	TMS on 46d	Neptune	0.97
On judgement	Sham	Neptune	0.88
On judgement	Sham	Neptune	0.99
On judgement	Sham	Neptune	0.98
On judgement	Sham	Neptune	0.99
On judgement	Sham	Neptune	0.89
On judgement	Sham	Uranus	0.92
On judgement	Sham	Uranus	0.99
On judgement	Sham	Uranus	0.97
On judgement	Sham	Uranus	0.99
On judgement	Sham	Uranus	0.99
On judgement	TMS on 46d	Uranus	0.9
On judgement	TMS on 46d	Uranus	0.78
On judgement	TMS on 46d	Uranus	0.77
On judgement	TMS on 46d	Uranus	0.9
On judgement	TMS on 46d	Uranus	0.88
On judgement	TMS on 46d	Neptune	0.92
On judgement	TMS on 46d	Neptune	0.87
On judgement	TMS on 46d	Neptune	0.96
On judgement	TMS on 46d	Neptune	0.79
On judgement	TMS on 46d	Neptune	0.97
On judgement	Sham	Neptune	0.98
On judgement	Sham	Neptune	0.99
On judgement	Sham	Neptune	0.98
On judgement	Sham	Neptune	0.99
On judgement	Sham	Neptune	0.89
On judgement	Sham	Uranus	0.99
On judgement	Sham	Uranus	0.99
On judgement	Sham	Uranus	0.97
On judgement	Sham	Uranus	0.99
On judgement	Sham	Uranus	0.99
On judgement	TMS on 46d	Uranus	0.9
On judgement	TMS on 46d	Uranus	0.89
On judgement	TMS on 46d	Uranus	0.77
On judgement	TMS on 46d	Uranus	0.9
On judgement	TMS on 46d	Uranus	0.88
On judgement	TMS on 46d	Neptune	0.92
On judgement	TMS on 46d	Neptune	0.87
On judgement	TMS on 46d	Neptune	0.86
On judgement	TMS on 46d	Neptune	0.88
On judgement	TMS on 46d	Neptune	0.86
On judgement	Sham	Neptune	0.98
On judgement	Sham	Neptune	0.99
On judgement	Sham	Neptune	0.98
On judgement	Sham	Neptune	0.99
On judgement	Sham	Neptune	0.89
On judgement	Sham	Uranus	0.99
On judgement	Sham	Uranus	0.99
On judgement	Sham	Uranus	0.88
On judgement	Sham	Uranus	0.99
On judgement	Sham	Uranus	0.99
On judgement	TMS on 46d	Uranus	0.81
On judgement	TMS on 46d	Uranus	0.89
On judgement	TMS on 46d	Uranus	0.77
On judgement	TMS on 46d	Uranus	0.9
On judgement	TMS on 46d	Uranus	0.88
On judgement	TMS on 46d	Neptune	0.92
On judgement	TMS on 46d	Neptune	0.77
On judgement	TMS on 46d	Neptune	0.97
On judgement	TMS on 46d	Neptune	0.88
On judgement	TMS on 46d	Neptune	0.96
On judgement	Sham	Neptune	0.98
On judgement	Sham	Neptune	0.99
On judgement	Sham	Neptune	0.91
On judgement	Sham	Neptune	0.9
On judgement	Sham	Neptune	0.89
On judgement	Sham	Uranus	0.99
On judgement	Sham	Uranus	0.99
On judgement	Sham	Uranus	0.88
On judgement	Sham	Uranus	0.9
On judgement	Sham	Uranus	0.99
On judgement	TMS on 46d	Uranus	0.81
On judgement	TMS on 46d	Uranus	0.99
On judgement	TMS on 46d	Uranus	0.77
On judgement	TMS on 46d	Uranus	0.99
On judgement	TMS on 46d	Uranus	0.89
On judgement	TMS on 46d	Neptune	0.92
On judgement	TMS on 46d	Neptune	0.77
On judgement	TMS on 46d	Neptune	0.97
On judgement	TMS on 46d	Neptune	0.88
On judgement	TMS on 46d	Neptune	0.96
On judgement	Sham	Neptune	0.98
On judgement	Sham	Neptune	0.99
On judgement	Sham	Neptune	0.91
On judgement	Sham	Neptune	0.9
On judgement	Sham	Neptune	0.8
On judgement	Sham	Uranus	0.99
On judgement	Sham	Uranus	0.99
On judgement	Sham	Uranus	0.99
On judgement	Sham	Uranus	0.99
On judgement	Sham	Uranus	0.99
On judgement	TMS on 46d	Uranus	0.81
On judgement	TMS on 46d	Uranus	0.99
On judgement	TMS on 46d	Uranus	0.66
On judgement	TMS on 46d	Uranus	0.99
On judgement	TMS on 46d	Uranus	0.89
On judgement	TMS on 46d	Neptune	0.99
On judgement	TMS on 46d	Neptune	0.77
On judgement	TMS on 46d	Neptune	0.99
On judgement	TMS on 46d	Neptune	0.88
On judgement	TMS on 46d	Neptune	0.96
On judgement	Sham	Neptune	0.88
On judgement	Sham	Neptune	0.94
On judgement	Sham	Neptune	0.91
On judgement	Sham	Neptune	0.9
On judgement	Sham	Neptune	0.8
On judgement	Sham	Uranus	0.93
On judgement	Sham	Uranus	0.89
On judgement	Sham	Uranus	0.99
On judgement	Sham	Uranus	0.99
On judgement	Sham	Uranus	0.99
On judgement	TMS on 46d	Uranus	0.81
On judgement	TMS on 46d	Uranus	0.99
On judgement	TMS on 46d	Uranus	0.66
On judgement	TMS on 46d	Uranus	0.99
On judgement	TMS on 46d	Uranus	0.89
On judgement	TMS on 46d	Neptune	0.99
On judgement	TMS on 46d	Neptune	0.77
On judgement	TMS on 46d	Neptune	0.99
On judgement	TMS on 46d	Neptune	0.78
On judgement	TMS on 46d	Neptune	0.96
On judgement	Sham	Neptune	0.88
On judgement	Sham	Neptune	0.94
On judgement	Sham	Neptune	0.91
On judgement	Sham	Neptune	0.9
On judgement	Sham	Neptune	0.8
On judgement	Sham	Uranus	0.93
On judgement	Sham	Uranus	0.89
On judgement	Sham	Uranus	0.99
On judgement	Sham	Uranus	0.99
On judgement	Sham	Uranus	0.99
On judgement	TMS on 46d	Uranus	0.91
On judgement	TMS on 46d	Uranus	0.99
On judgement	TMS on 46d	Uranus	0.66
On judgement	TMS on 46d	Uranus	0.99
On judgement	TMS on 46d	Uranus	0.99
On judgement	TMS on 46d	Neptune	0.99
On judgement	TMS on 46d	Neptune	0.68
On judgement	TMS on 46d	Neptune	0.99
On judgement	TMS on 46d	Neptune	0.78
On judgement	TMS on 46d	Neptune	0.86
On judgement	Sham	Neptune	0.88
On judgement	Sham	Neptune	0.94
On judgement	Sham	Neptune	0.85
On judgement	Sham	Neptune	0.81
On judgement	Sham	Neptune	0.8
On judgement	Sham	Uranus	0.93
On judgement	Sham	Uranus	0.89
On judgement	Sham	Uranus	0.99
On judgement	Sham	Uranus	0.99
On judgement	Sham	Uranus	0.99
On judgement	TMS on 46d	Uranus	0.91
On judgement	TMS on 46d	Uranus	0.9
On judgement	TMS on 46d	Uranus	0.75
On judgement	TMS on 46d	Uranus	0.95
On judgement	TMS on 46d	Uranus	0.99
On judgement	TMS on 46d	Neptune	0.99
On judgement	TMS on 46d	Neptune	0.68
On judgement	TMS on 46d	Neptune	0.99
On judgement	TMS on 46d	Neptune	0.89
On judgement	TMS on 46d	Neptune	0.96
On judgement	Sham	Neptune	0.88
On judgement	Sham	Neptune	0.94
On judgement	Sham	Neptune	0.91
On judgement	Sham	Neptune	0.81
On judgement	Sham	Neptune	0.9
On judgement	Sham	Uranus	0.93
On judgement	Sham	Uranus	0.98
On judgement	Sham	Uranus	0.89
On judgement	Sham	Uranus	0.99
On judgement	Sham	Uranus	0.99
On judgement	TMS on 46d	Uranus	0.91
On judgement	TMS on 46d	Uranus	0.9
On judgement	TMS on 46d	Uranus	0.84
On judgement	TMS on 46d	Uranus	0.95
On judgement	TMS on 46d	Uranus	0.99
On judgement	TMS on 46d	Neptune	0.92
On judgement	TMS on 46d	Neptune	0.68
On judgement	TMS on 46d	Neptune	0.92
On judgement	TMS on 46d	Neptune	0.99
On judgement	TMS on 46d	Neptune	0.96
On judgement	Sham	Neptune	0.97
On judgement	Sham	Neptune	0.9
On judgement	Sham	Neptune	0.91
On judgement	Sham	Neptune	0.81
On judgement	Sham	Neptune	0.9
On judgement	Sham	Uranus	0.87
On judgement	Sham	Uranus	0.98
On judgement	Sham	Uranus	0.89
On judgement	Sham	Uranus	0.99
On judgement	Sham	Uranus	0.99
On judgement	TMS on 46d	Uranus	0.91
On judgement	TMS on 46d	Uranus	0.9
On judgement	TMS on 46d	Uranus	0.94
On judgement	TMS on 46d	Uranus	0.95
On judgement	TMS on 46d	Uranus	0.99
On judgement	TMS on 46d	Neptune	0.92
On judgement	TMS on 46d	Neptune	0.78
On judgement	TMS on 46d	Neptune	0.92
On judgement	TMS on 46d	Neptune	0.99
On judgement	TMS on 46d	Neptune	0.96
On judgement	Sham	Neptune	0.97
On judgement	Sham	Neptune	0.9
On judgement	Sham	Neptune	0.91
On judgement	Sham	Neptune	0.99
On judgement	Sham	Uranus	0.93
On judgement	Sham	Uranus	0.98
On judgement	Sham	Uranus	0.89
On judgement	Sham	Uranus	0.99
On judgement	Sham	Uranus	0.99
On judgement	TMS on 46d	Uranus	0.82
On judgement	TMS on 46d	Uranus	0.99
On judgement	TMS on 46d	Uranus	0.94
On judgement	TMS on 46d	Uranus	0.95
On judgement	TMS on 46d	Uranus	0.99
On judgement	TMS on 46d	Neptune	0.92
On judgement	TMS on 46d	Neptune	0.89
On judgement	TMS on 46d	Neptune	0.92
On judgement	TMS on 46d	Neptune	0.99
On judgement	TMS on 46d	Neptune	0.96
On judgement	Sham	Neptune	0.97
On judgement	Sham	Neptune	0.9
On judgement	Sham	Neptune	0.91
On judgement	Sham	Neptune	0.91
On judgement	Sham	Neptune	0.99
On judgement	Sham	Uranus	0.93
On judgement	Sham	Uranus	0.98
On judgement	Sham	Uranus	0.89
On judgement	Sham	Uranus	0.89
On judgement	Sham	Uranus	0.99
On judgement	TMS on 46d	Uranus	0.82
On judgement	TMS on 46d	Uranus	0.99
On judgement	TMS on 46d	Uranus	0.94
On judgement	TMS on 46d	Uranus	0.92
On judgement	TMS on 46d	Uranus	0.89
On judgement	TMS on 46d	Neptune	0.99
On judgement	TMS on 46d	Neptune	0.89
On judgement	TMS on 46d	Neptune	0.92
On judgement	TMS on 46d	Neptune	0.99
On judgement	Sham	Neptune	0.97
On judgement	Sham	Neptune	0.9
On judgement	Sham	Neptune	0.98
On judgement	Sham	Neptune	0.99
On judgement	Sham	Neptune	0.99
On judgement	Sham	Uranus	0.93
On judgement	Sham	Uranus	0.89
On judgement	Sham	Uranus	0.79
On judgement	Sham	Uranus	0.89
On judgement	Sham	Uranus	0.99
On judgement	TMS on 46d	Uranus	0.82
On judgement	TMS on 46d	Uranus	0.99
On judgement	TMS on 46d	Uranus	0.94
On judgement	TMS on 46d	Uranus	0.98
On judgement	TMS on 46d	Uranus	0.89
On judgement	TMS on 46d	Neptune	0.99
On judgement	TMS on 46d	Neptune	0.89
On judgement	TMS on 46d	Neptune	0.83
On judgement	TMS on 46d	Neptune	0.88
On judgement	TMS on 46d	Neptune	0.95
On judgement	Sham	Neptune	0.87
On judgement	Sham	Neptune	0.86
On judgement	Sham	Neptune	0.98
On judgement	Sham	Neptune	0.99
On judgement	Sham	Neptune	0.99
On judgement	Sham	Uranus	0.93
On judgement	Sham	Uranus	0.89
On judgement	Sham	Uranus	0.79
On judgement	Sham	Uranus	0.89
On judgement	Sham	Uranus	0.99
On judgement	Sham	Uranus	0.99
On judgement	TMS on 46d	Uranus	0.82
On judgement	TMS on 46d	Uranus	0.99
On judgement	TMS on 46d	Uranus	0.99
On judgement	TMS on 46d	Uranus	0.98
On judgement	TMS on 46d	Uranus	0.99
On judgement	TMS on 46d	Neptune	0.99
On judgement	TMS on 46d	Neptune	0.89
On judgement	TMS on 46d	Neptune	0.83
On judgement	TMS on 46d	Neptune	0.88
On judgement	TMS on 46d	Neptune	0.99
On judgement	Sham	Neptune	0.87
On judgement	Sham	Neptune	0.86
On judgement	Sham	Neptune	0.98
On judgement	Sham	Neptune	0.99
On judgement	Sham	Neptune	0.89
On judgement	Sham	Uranus	0.87
On judgement	Sham	Uranus	0.89
On judgement	Sham	Uranus	0.88
On judgement	Sham	Uranus	0.89
On judgement	Sham	Uranus	0.99
On judgement	Sham	Uranus	0.99
On judgement	TMS on 46d	Uranus	0.72
On judgement	TMS on 46d	Uranus	0.88
On judgement	TMS on 46d	Uranus	0.99
On judgement	TMS on 46d	Uranus	0.98
On judgement	TMS on 46d	Uranus	0.99
On judgement	TMS on 46d	Neptune	0.99
On judgement	TMS on 46d	Neptune	0.8
On judgement	TMS on 46d	Neptune	0.83
On judgement	TMS on 46d	Neptune	0.88
On judgement	TMS on 46d	Neptune	0.99
On judgement	Sham	Neptune	0.87
On judgement	Sham	Neptune	0.86
On judgement	Sham	Neptune	0.98
On judgement	Sham	Neptune	0.99
On judgement	Sham	Neptune	0.89
On judgement	Sham	Uranus	0.87
On judgement	Sham	Uranus	0.99
On judgement	Sham	Uranus	0.88
On judgement	Sham	Uranus	0.86
On judgement	Sham	Uranus	0.99
On judgement	Sham	Uranus	0.94
On judgement	TMS on 46d	Uranus	0.72
On judgement	TMS on 46d	Uranus	0.97
On judgement	TMS on 46d	Uranus	0.99
On judgement	TMS on 46d	Uranus	0.98
On judgement	TMS on 46d	Uranus	0.99
On judgement	TMS on 46d	Neptune	0.92
On judgement	TMS on 46d	Neptune	0.9
On judgement	TMS on 46d	Neptune	0.83
On judgement	TMS on 46d	Neptune	0.88
On judgement	TMS on 46d	Neptune	0.99
On judgement	Sham	Neptune	0.87
On judgement	Sham	Neptune	0.9
On judgement	Sham	Neptune	0.91
On judgement	Sham	Neptune	0.9
On judgement	Sham	Neptune	0.96
On judgement	Sham	Uranus	0.87
On judgement	Sham	Uranus	0.99
On judgement	Sham	Uranus	0.97
On judgement	Sham	Uranus	0.99
On judgement	Sham	Uranus	0.94
On judgement	TMS on 46d	Uranus	0.82
On judgement	TMS on 46d	Uranus	0.97
On judgement	TMS on 46d	Uranus	0.99
On judgement	TMS on 46d	Uranus	0.93
On judgement	TMS on 46d	Neptune	0.99
On judgement	TMS on 46d	Neptune	0.9
On judgement	TMS on 46d	Neptune	0.74
On judgement	TMS on 46d	Neptune	0.99
On judgement	TMS on 46d	Neptune	0.99
On judgement	Sham	Neptune	0.99
On judgement	Sham	Neptune	0.9
On judgement	Sham	Neptune	0.91
On judgement	Sham	Neptune	0.9
On judgement	Sham	Neptune	0.99
On judgement	Sham	Uranus	0.87
On judgement	Sham	Uranus	0.99
On judgement	Sham	Uranus	0.97
On judgement	Sham	Uranus	0.99
On judgement	Sham	Uranus	0.94
On judgement	TMS on 46d	Uranus	0.92
On judgement	TMS on 46d	Uranus	0.97
On judgement	TMS on 46d	Uranus	0.99
On judgement	TMS on 46d	Uranus	0.93
On judgement	TMS on 46d	Neptune	0.99
On judgement	TMS on 46d	Neptune	0.9
On judgement	TMS on 46d	Neptune	0.74
On judgement	TMS on 46d	Neptune	0.99
On judgement	TMS on 46d	Neptune	0.91
On judgement	Sham	Neptune	0.99
On judgement	Sham	Neptune	0.9
On judgement	Sham	Neptune	0.91
On judgement	Sham	Neptune	0.9
On judgement	Sham	Neptune	0.99
On judgement	Sham	Uranus	0.8
On judgement	Sham	Uranus	0.99
On judgement	Sham	Uranus	0.97
On judgement	Sham	Uranus	0.83
On judgement	Sham	Uranus	0.94
On judgement	TMS on 46d	Uranus	0.92
On judgement	TMS on 46d	Uranus	0.97
On judgement	TMS on 46d	Uranus	0.99
On judgement	TMS on 46d	Uranus	0.93
On judgement	TMS on 46d	Neptune	0.99
On judgement	TMS on 46d	Neptune	0.9
On judgement	TMS on 46d	Neptune	0.83
On judgement	TMS on 46d	Neptune	0.99
On judgement	TMS on 46d	Neptune	0.91
On judgement	Sham	Neptune	0.99
On judgement	Sham	Neptune	0.92
On judgement	Sham	Neptune	0.98
On judgement	Sham	Neptune	0.9
On judgement	Sham	Neptune	0.99
On judgement	TMS on 46d	Neptune	0.99
On judgement	Sham	Uranus	0.8
On judgement	Sham	Uranus	0.9
On judgement	Sham	Uranus	0.97
On judgement	Sham	Uranus	0.83
On judgement	Sham	Uranus	0.92
On judgement	TMS on 46d	Uranus	0.92
On judgement	TMS on 46d	Uranus	0.99
On judgement	TMS on 46d	Uranus	0.99
On judgement	TMS on 46d	Uranus	0.93
On judgement	TMS on 46d	Neptune	0.99
On judgement	TMS on 46d	Neptune	0.81
On judgement	TMS on 46d	Neptune	0.83
On judgement	TMS on 46d	Neptune	0.99
On judgement	TMS on 46d	Neptune	0.91
On judgement	Sham	Neptune	0.99
On judgement	Sham	Neptune	0.92
On judgement	Sham	Neptune	0.98
On judgement	Sham	Neptune	0.81
On judgement	TMS on 46d	Neptune	0.99
On judgement	Sham	Neptune	0.86
On judgement	Sham	Uranus	0.87
On judgement	Sham	Uranus	0.9
On judgement	Sham	Uranus	0.87
On judgement	Sham	Uranus	0.87
On judgement	TMS on 46d	Uranus	0.99
On judgement	Sham	Uranus	0.99
On judgement	Sham	Uranus	0.92
On judgement	TMS on 46d	Uranus	0.92
On judgement	TMS on 46d	Uranus	0.99
On judgement	TMS on 46d	Uranus	0.99
On judgement	TMS on 46d	Uranus	0.89
On judgement	TMS on 46d	Neptune	0.92
On judgement	TMS on 46d	Neptune	0.92
On judgement	TMS on 46d	Neptune	0.89
On judgement	TMS on 46d	Neptune	0.91
On judgement	Sham	Neptune	0.92
On judgement	Sham	Neptune	0.98
On judgement	Sham	Neptune	0.91
On judgement	TMS on 46d	Neptune	0.93
On judgement	Sham	Neptune	0.95
On judgement	Sham	Uranus	0.87
On judgement	Sham	Uranus	0.99
On judgement	Sham	Uranus	0.94
On judgement	TMS on 46d	Uranus	0.99
On judgement	Sham	Uranus	0.99
On judgement	Sham	Uranus	0.93
On judgement	TMS on 46d	Uranus	0.82
On judgement	TMS on 46d	Uranus	0.99
On judgement	TMS on 46d	Uranus	0.99
On judgement	TMS on 46d	Neptune	0.92
On judgement	TMS on 46d	Neptune	0.92
On judgement	TMS on 46d	Neptune	0.89
On judgement	TMS on 46d	Neptune	0.81
On judgement	Sham	Neptune	0.92
On judgement	Sham	Neptune	0.98
On judgement	Sham	Neptune	0.91
On judgement	TMS on 46d	Neptune	0.99
On judgement	TMS on 46d	Neptune	0.93
On judgement	Sham	Neptune	0.98
On judgement	Sham	Neptune	0.95
On judgement	Sham	Uranus	0.88
On judgement	Sham	Uranus	0.99
On judgement	Sham	Uranus	0.94
On judgement	TMS on 46d	Uranus	0.99
On judgement	Sham	Uranus	0.93
On judgement	Sham	Uranus	0.89
On judgement	Sham	Uranus	0.93
On judgement	TMS on 46d	Uranus	0.82
On judgement	TMS on 46d	Uranus	0.99
On judgement	TMS on 46d	Neptune	0.92
On judgement	TMS on 46d	Neptune	0.89
On judgement	TMS on 46d	Neptune	0.81
On judgement	TMS on 46d	Neptune	0.99
On judgement	TMS on 46d	Neptune	0.91
On judgement	TMS on 46d	Neptune	0.81
On judgement	TMS on 46d	Neptune	0.93
On judgement	Sham	Neptune	0.98
On judgement	Sham	Neptune	0.95
On judgement	Sham	Neptune	0.92
On judgement	Sham	Uranus	0.88
On judgement	Sham	Uranus	0.99
On judgement	TMS on 46d	Uranus	0.99
On judgement	TMS on 46d	Uranus	0.99
On judgement	Sham	Uranus	0.99
On judgement	Sham	Uranus	0.89
On judgement	Sham	Uranus	0.93
On judgement	Sham	Uranus	0.93
On judgement	TMS on 46d	Neptune	0.99
On judgement	TMS on 46d	Neptune	0.91
On judgement	TMS on 46d	Neptune	0.81
On judgement	TMS on 46d	Neptune	0.93
On judgement	TMS on 46d	Neptune	0.9
On judgement	Sham	Neptune	0.91
On judgement	Sham	Neptune	0.95
On judgement	Sham	Neptune	0.98
On judgement	Sham	Neptune	0.92
On judgement	TMS on 46d	Uranus	0.93
On judgement	TMS on 46d	Uranus	0.92
On judgement	TMS on 46d	Uranus	0.89
On judgement	TMS on 46d	Uranus	0.99
On judgement	TMS on 46d	Uranus	0.92
On judgement	Sham	Uranus	0.99
On judgement	Sham	Uranus	0.89
On judgement	Sham	Uranus	0.89
On judgement	Sham	Uranus	0.93
On judgement	Sham	Uranus	0.93
On judgement	TMS on 46d	Neptune	0.99
On judgement	TMS on 46d	Neptune	0.91
On judgement	TMS on 46d	Neptune	0.81
On judgement	TMS on 46d	Neptune	0.99
On judgement	TMS on 46d	Neptune	0.9
On judgement	Sham	Neptune	0.91
On judgement	Sham	Neptune	0.86
On judgement	Sham	Neptune	0.98
On judgement	Sham	Neptune	0.91
On judgement	Sham	Neptune	0.98
On judgement	TMS on 46d	Uranus	0.93
On judgement	TMS on 46d	Uranus	0.92
On judgement	TMS on 46d	Uranus	0.95
On judgement	TMS on 46d	Uranus	0.99
On judgement	TMS on 46d	Uranus	0.92
On judgement	Sham	Uranus	0.99
On judgement	Sham	Uranus	0.89
On judgement	Sham	Uranus	0.99
On judgement	Sham	Uranus	0.99
On judgement	Sham	Uranus	0.93
On judgement	TMS on 46d	Neptune	0.99
On judgement	TMS on 46d	Neptune	0.86
On judgement	TMS on 46d	Neptune	0.71
On judgement	TMS on 46d	Neptune	0.99
On judgement	TMS on 46d	Neptune	0.9
On judgement	Sham	Neptune	0.91
On judgement	Sham	Neptune	0.93
On judgement	Sham	Neptune	0.88
On judgement	Sham	Neptune	0.91
On judgement	Sham	Neptune	0.98
On judgement	TMS on 46d	Uranus	0.93
On judgement	TMS on 46d	Uranus	0.81
On judgement	TMS on 46d	Uranus	0.95
On judgement	TMS on 46d	Uranus	0.99
On judgement	TMS on 46d	Uranus	0.92
On judgement	Sham	Uranus	0.99
On judgement	Sham	Uranus	0.78
On judgement	Sham	Uranus	0.99
On judgement	Sham	Uranus	0.99
On judgement	Sham	Uranus	0.93
On judgement	TMS on 46d	Neptune	0.99
On judgement	TMS on 46d	Neptune	0.86
On judgement	TMS on 46d	Neptune	0.71
On judgement	TMS on 46d	Neptune	0.99
On judgement	TMS on 46d	Neptune	0.81
On judgement	Sham	Neptune	0.91
On judgement	Sham	Neptune	0.93
On judgement	Sham	Neptune	0.95
On judgement	Sham	Neptune	0.84
On judgement	Sham	Neptune	0.98
On judgement	TMS on 46d	Uranus	0.98
On judgement	TMS on 46d	Uranus	0.81
On judgement	TMS on 46d	Uranus	0.95
On judgement	TMS on 46d	Uranus	0.84
On judgement	TMS on 46d	Uranus	0.98
On judgement	Sham	Uranus	0.89
On judgement	Sham	Uranus	0.78
On judgement	Sham	Uranus	0.99
On judgement	Sham	Uranus	0.99
On judgement	Sham	Uranus	0.88
On judgement	TMS on 46d	Neptune	0.99
On judgement	TMS on 46d	Neptune	0.86
On judgement	TMS on 46d	Neptune	0.71
On judgement	TMS on 46d	Neptune	0.99
On judgement	TMS on 46d	Neptune	0.81
On judgement	Sham	Neptune	0.85
On judgement	Sham	Neptune	0.93
On judgement	Sham	Neptune	0.95
On judgement	Sham	Neptune	0.84
On judgement	Sham	Neptune	0.98
On judgement	TMS on 46d	Uranus	0.99
On judgement	TMS on 46d	Uranus	0.88
On judgement	TMS on 46d	Uranus	0.95
On judgement	TMS on 46d	Uranus	0.84
On judgement	TMS on 46d	Uranus	0.98
On judgement	Sham	Uranus	0.89
On judgement	Sham	Uranus	0.78
On judgement	Sham	Uranus	0.99
On judgement	Sham	Uranus	0.99
On judgement	Sham	Uranus	0.88
On judgement	TMS on 46d	Neptune	0.99
On judgement	TMS on 46d	Neptune	0.86
On judgement	TMS on 46d	Neptune	0.8
On judgement	TMS on 46d	Neptune	0.94
On judgement	TMS on 46d	Neptune	0.81
On judgement	Sham	Neptune	0.92
On judgement	Sham	Neptune	0.93
On judgement	Sham	Neptune	0.95
On judgement	Sham	Neptune	0.84
On judgement	Sham	Neptune	0.91
On judgement	TMS on 46d	Uranus	0.99
On judgement	TMS on 46d	Uranus	0.94
On judgement	TMS on 46d	Uranus	0.88
On judgement	TMS on 46d	Uranus	0.84
On judgement	TMS on 46d	Uranus	0.98
On judgement	Sham	Uranus	0.89
On judgement	Sham	Uranus	0.85
On judgement	Sham	Uranus	0.9
On judgement	Sham	Uranus	0.99
On judgement	Sham	Uranus	0.88
On judgement	TMS on 46d	Neptune	0.99
On judgement	TMS on 46d	Neptune	0.8
On judgement	TMS on 46d	Neptune	0.8
On judgement	TMS on 46d	Neptune	0.94
On judgement	TMS on 46d	Neptune	0.9
On judgement	Sham	Neptune	0.98
On judgement	Sham	Neptune	0.86
On judgement	Sham	Neptune	0.95
On judgement	Sham	Neptune	0.9
On judgement	Sham	Neptune	0.91
On judgement	TMS on 46d	Uranus	0.99
On judgement	TMS on 46d	Uranus	0.94
On judgement	TMS on 46d	Uranus	0.88
On judgement	TMS on 46d	Uranus	0.84
On judgement	TMS on 46d	Uranus	0.98
On judgement	Sham	Uranus	0.89
On judgement	Sham	Uranus	0.85
On judgement	Sham	Uranus	0.96
On judgement	Sham	Uranus	0.99
On judgement	Sham	Uranus	0.95
On judgement	TMS on 46d	Neptune	0.99
On judgement	TMS on 46d	Neptune	0.86
On judgement	TMS on 46d	Neptune	0.8
On judgement	TMS on 46d	Neptune	0.94
On judgement	TMS on 46d	Neptune	0.99
On judgement	Sham	Neptune	0.98
On judgement	Sham	Neptune	0.86
On judgement	Sham	Neptune	0.88
On judgement	Sham	Neptune	0.96
On judgement	Sham	Neptune	0.91
On judgement	TMS on 46d	Uranus	0.99
On judgement	TMS on 46d	Uranus	0.94
On judgement	TMS on 46d	Uranus	0.88
On judgement	TMS on 46d	Uranus	0.86
On judgement	TMS on 46d	Uranus	0.92
On judgement	Sham	Uranus	0.99
On judgement	Sham	Uranus	0.85
On judgement	Sham	Uranus	0.96
On judgement	Sham	Uranus	0.99
On judgement	Sham	Uranus	0.95
On judgement	TMS on 46d	Neptune	0.99
On judgement	TMS on 46d	Neptune	0.86
On judgement	TMS on 46d	Neptune	0.89
On judgement	TMS on 46d	Neptune	0.94
On judgement	TMS on 46d	Neptune	0.99
On judgement	Sham	Neptune	0.98
On judgement	Sham	Neptune	0.93
On judgement	Sham	Neptune	0.88
On judgement	Sham	Neptune	0.96
On judgement	Sham	Neptune	0.91
On judgement	TMS on 46d	Uranus	0.85
On judgement	TMS on 46d	Uranus	0.94
On judgement	TMS on 46d	Uranus	0.88
On judgement	TMS on 46d	Uranus	0.92
On judgement	TMS on 46d	Uranus	0.92
On judgement	Sham	Uranus	0.99
On judgement	Sham	Uranus	0.92
On judgement	Sham	Uranus	0.96
On judgement	Sham	Uranus	0.99
On judgement	Sham	Uranus	0.95
On judgement	TMS on 46d	Neptune	0.99
On judgement	TMS on 46d	Neptune	0.86
On judgement	TMS on 46d	Neptune	0.98
On judgement	TMS on 46d	Neptune	0.88
On judgement	TMS on 46d	Neptune	0.99
On judgement	Sham	Neptune	0.98
On judgement	Sham	Neptune	0.93
On judgement	Sham	Neptune	0.88
On judgement	Sham	Neptune	0.96
On judgement	Sham	Neptune	0.84
On judgement	TMS on 46d	Uranus	0.85
On judgement	TMS on 46d	Uranus	0.87
On judgement	TMS on 46d	Uranus	0.82
On judgement	TMS on 46d	Uranus	0.99
On judgement	TMS on 46d	Uranus	0.92
On judgement	Sham	Uranus	0.99
On judgement	Sham	Uranus	0.99
On judgement	Sham	Uranus	0.96
On judgement	Sham	Uranus	0.99
On judgement	Sham	Uranus	0.95
On judgement	TMS on 46d	Neptune	0.99
On judgement	TMS on 46d	Neptune	0.93
On judgement	TMS on 46d	Neptune	0.98
On judgement	TMS on 46d	Neptune	0.88
On judgement	TMS on 46d	Neptune	0.99
On judgement	Sham	Neptune	0.92
On judgement	Sham	Neptune	0.93
On judgement	Sham	Neptune	0.95
On judgement	Sham	Neptune	0.96
On judgement	Sham	Neptune	0.84
On judgement	TMS on 46d	Uranus	0.93
On judgement	TMS on 46d	Uranus	0.87
On judgement	TMS on 46d	Uranus	0.82
On judgement	TMS on 46d	Uranus	0.99
On judgement	TMS on 46d	Uranus	0.92
On judgement	Sham	Uranus	0.99
On judgement	Sham	Uranus	0.99
On judgement	Sham	Uranus	0.9
On judgement	Sham	Uranus	0.99
On judgement	Sham	Uranus	0.89
On judgement	TMS on 46d	Neptune	0.99
On judgement	TMS on 46d	Neptune	0.93
On judgement	TMS on 46d	Neptune	0.98
On judgement	TMS on 46d	Neptune	0.89
On judgement	TMS on 46d	Neptune	0.89
On judgement	Sham	Neptune	0.92
On judgement	Sham	Neptune	0.93
On judgement	Sham	Neptune	0.95
On judgement	Sham	Neptune	0.9
On judgement	Sham	Neptune	0.9
On judgement	TMS on 46d	Uranus	0.93
On judgement	TMS on 46d	Uranus	0.87
On judgement	TMS on 46d	Uranus	0.82
On judgement	TMS on 46d	Uranus	0.99
On judgement	TMS on 46d	Uranus	0.86
On judgement	Sham	Uranus	0.9
On judgement	Sham	Uranus	0.99
On judgement	Sham	Uranus	0.9
On judgement	Sham	Uranus	0.93
On judgement	Sham	Uranus	0.89
On judgement	TMS on 46d	Neptune	0.92
On judgement	TMS on 46d	Neptune	0.93
On judgement	TMS on 46d	Neptune	0.98
On judgement	TMS on 46d	Neptune	0.89
On judgement	TMS on 46d	Neptune	0.96
On judgement	Sham	Neptune	0.92
On judgement	Sham	Neptune	0.86
On judgement	Sham	Neptune	0.95
On judgement	Sham	Neptune	0.9
On judgement	Sham	Neptune	0.9
On judgement	TMS on 46d	Uranus	0.99
On judgement	TMS on 46d	Uranus	0.87
On judgement	TMS on 46d	Uranus	0.82
On judgement	TMS on 46d	Uranus	0.99
On judgement	TMS on 46d	Uranus	0.86
On judgement	Sham	Uranus	0.9
On judgement	Sham	Uranus	0.99
On judgement	Sham	Uranus	0.9
On judgement	Sham	Uranus	0.93
On judgement	Sham	Uranus	0.89
On judgement	TMS on 46d	Neptune	0.92
On judgement	TMS on 46d	Neptune	0.99
On judgement	TMS on 46d	Neptune	0.91
On judgement	TMS on 46d	Neptune	0.89
On judgement	TMS on 46d	Neptune	0.96
On judgement	Sham	Neptune	0.92
On judgement	Sham	Neptune	0.92
On judgement	Sham	Neptune	0.95
On judgement	Sham	Neptune	0.9
On judgement	Sham	Neptune	0.9
On judgement	TMS on 46d	Uranus	0.99
On judgement	TMS on 46d	Uranus	0.81
On judgement	TMS on 46d	Uranus	0.88
On judgement	TMS on 46d	Uranus	0.92
On judgement	TMS on 46d	Uranus	0.86
On judgement	Sham	Uranus	0.9
On judgement	Sham	Uranus	0.92
On judgement	Sham	Uranus	0.9
On judgement	Sham	Uranus	0.93
On judgement	Sham	Uranus	0.89
On judgement	TMS on 46d	Neptune	0.92
On judgement	TMS on 46d	Neptune	0.99
On judgement	TMS on 46d	Neptune	0.91
On judgement	TMS on 46d	Neptune	0.89
On judgement	TMS on 46d	Neptune	0.96
On judgement	Sham	Neptune	0.85
On judgement	Sham	Neptune	0.92
On judgement	Sham	Neptune	0.89
On judgement	Sham	Neptune	0.9
On judgement	Sham	Neptune	0.96
On judgement	TMS on 46d	Uranus	0.99
On judgement	TMS on 46d	Uranus	0.87
On judgement	TMS on 46d	Uranus	0.88
On judgement	TMS on 46d	Uranus	0.92
On judgement	TMS on 46d	Uranus	0.93
On judgement	Sham	Uranus	0.97
On judgement	Sham	Uranus	0.92
On judgement	Sham	Uranus	0.84
On judgement	Sham	Uranus	0.93
On judgement	Sham	Uranus	0.81
On judgement	TMS on 46d	Neptune	0.92
On judgement	TMS on 46d	Neptune	0.99
On judgement	TMS on 46d	Neptune	0.91
On judgement	TMS on 46d	Neptune	0.93
On judgement	TMS on 46d	Neptune	0.96
On judgement	Sham	Neptune	0.85
On judgement	Sham	Neptune	0.92
On judgement	Sham	Neptune	0.89
On judgement	Sham	Neptune	0.84
On judgement	Sham	Neptune	0.96
On judgement	TMS on 46d	Uranus	0.99
On judgement	TMS on 46d	Uranus	0.87
On judgement	TMS on 46d	Uranus	0.88
On judgement	TMS on 46d	Uranus	0.92
On judgement	TMS on 46d	Uranus	0.99
On judgement	Sham	Uranus	0.97
On judgement	Sham	Uranus	0.92
On judgement	Sham	Uranus	0.9
On judgement	Sham	Uranus	0.87
On judgement	Sham	Uranus	0.81
On judgement	TMS on 46d	Neptune	0.82
On judgement	TMS on 46d	Neptune	0.99
On judgement	TMS on 46d	Neptune	0.91
On judgement	TMS on 46d	Neptune	0.93
On judgement	TMS on 46d	Neptune	0.9
On judgement	Sham	Neptune	0.85
On judgement	Sham	Neptune	0.92
On judgement	Sham	Neptune	0.89
On judgement	Sham	Neptune	0.84
On judgement	Sham	Neptune	0.96
On judgement	TMS on 46d	Uranus	0.9
On judgement	TMS on 46d	Uranus	0.87
On judgement	TMS on 46d	Uranus	0.88
On judgement	TMS on 46d	Uranus	0.92
On judgement	TMS on 46d	Uranus	0.99
On judgement	Sham	Uranus	0.97
On judgement	Sham	Uranus	0.92
On judgement	Sham	Uranus	0.9
On judgement	Sham	Uranus	0.94
On judgement	Sham	Uranus	0.87
On judgement	TMS on 46d	Neptune	0.98
On judgement	TMS on 46d	Neptune	0.93
On judgement	TMS on 46d	Neptune	0.84
On judgement	TMS on 46d	Neptune	0.99
On judgement	TMS on 46d	Neptune	0.9
On judgement	Sham	Neptune	0.85
On judgement	Sham	Neptune	0.86
On judgement	Sham	Neptune	0.89
On judgement	Sham	Neptune	0.84
On judgement	Sham	Neptune	0.96
On judgement	TMS on 46d	Uranus	0.9
On judgement	TMS on 46d	Uranus	0.87
On judgement	TMS on 46d	Uranus	0.82
On judgement	TMS on 46d	Uranus	0.99
On judgement	TMS on 46d	Uranus	0.99
On judgement	Sham	Uranus	0.97
On judgement	Sham	Uranus	0.85
On judgement	Sham	Uranus	0.96
On judgement	Sham	Uranus	0.94
On judgement	Sham	Uranus	0.87
On judgement	TMS on 46d	Neptune	0.98
On judgement	TMS on 46d	Neptune	0.93
On judgement	TMS on 46d	Neptune	0.84
On judgement	TMS on 46d	Neptune	0.99
On judgement	TMS on 46d	Neptune	0.9
On judgement	Sham	Neptune	0.91
On judgement	Sham	Neptune	0.86
On judgement	Sham	Neptune	0.83
On judgement	Sham	Neptune	0.84
On judgement	Sham	Neptune	0.89
On judgement	TMS on 46d	Uranus	0.9
On judgement	TMS on 46d	Uranus	0.81
On judgement	TMS on 46d	Uranus	0.88
On judgement	TMS on 46d	Uranus	0.99
On judgement	TMS on 46d	Uranus	0.99
On judgement	Sham	Uranus	0.91
On judgement	Sham	Uranus	0.85
On judgement	Sham	Uranus	0.96
On judgement	Sham	Uranus	0.99
On judgement	Sham	Uranus	0.93
On judgement	TMS on 46d	Neptune	0.98
On judgement	TMS on 46d	Neptune	0.93
On judgement	TMS on 46d	Neptune	0.84
On judgement	TMS on 46d	Neptune	0.99
On judgement	TMS on 46d	Neptune	0.9
On judgement	Sham	Neptune	0.91
On judgement	Sham	Neptune	0.86
On judgement	Sham	Neptune	0.83
On judgement	Sham	Neptune	0.78
On judgement	Sham	Neptune	0.89
On judgement	TMS on 46d	Uranus	0.9
On judgement	TMS on 46d	Uranus	0.81
On judgement	TMS on 46d	Uranus	0.95
On judgement	TMS on 46d	Uranus	0.99
On judgement	TMS on 46d	Uranus	0.99
On judgement	Sham	Uranus	0.91
On judgement	Sham	Uranus	0.92
On judgement	Sham	Uranus	0.96
On judgement	Sham	Uranus	0.99
On judgement	Sham	Uranus	0.93
On judgement	TMS on 46d	Neptune	0.98
On judgement	TMS on 46d	Neptune	0.93
On judgement	TMS on 46d	Neptune	0.84
On judgement	TMS on 46d	Neptune	0.99
On judgement	TMS on 46d	Neptune	0.97
On judgement	Sham	Neptune	0.97
On judgement	Sham	Neptune	0.98
On judgement	Sham	Neptune	0.83
On judgement	Sham	Neptune	0.78
On judgement	Sham	Neptune	0.89
On judgement	TMS on 46d	Uranus	0.8
On judgement	TMS on 46d	Uranus	0.88
On judgement	TMS on 46d	Uranus	0.95
On judgement	TMS on 46d	Uranus	0.99
On judgement	TMS on 46d	Uranus	0.99
On judgement	Sham	Uranus	0.91
On judgement	Sham	Uranus	0.92
On judgement	Sham	Uranus	0.96
On judgement	Sham	Uranus	0.99
On judgement	Sham	Uranus	0.93
On judgement	TMS on 46d	Neptune	0.83
On judgement	TMS on 46d	Neptune	0.87
On judgement	TMS on 46d	Neptune	0.78
On judgement	TMS on 46d	Neptune	0.92
On judgement	TMS on 46d	Neptune	0.97
On judgement	Sham	Neptune	0.97
On judgement	Sham	Neptune	0.98
On judgement	Sham	Neptune	0.83
On judgement	Sham	Neptune	0.78
On judgement	Sham	Neptune	0.89
On judgement	TMS on 46d	Uranus	0.91
On judgement	TMS on 46d	Uranus	0.88
On judgement	TMS on 46d	Uranus	0.95
On judgement	TMS on 46d	Uranus	0.99
On judgement	TMS on 46d	Uranus	0.99
On judgement	Sham	Uranus	0.97
On judgement	Sham	Uranus	0.92
On judgement	Sham	Uranus	0.9
On judgement	Sham	Uranus	0.99
On judgement	Sham	Uranus	0.93
On judgement	TMS on 46d	Neptune	0.83
On judgement	TMS on 46d	Neptune	0.94
On judgement	TMS on 46d	Neptune	0.78
On judgement	TMS on 46d	Neptune	0.92
On judgement	TMS on 46d	Neptune	0.97
On judgement	Sham	Neptune	0.97
On judgement	Sham	Neptune	0.98
On judgement	Sham	Neptune	0.89
On judgement	Sham	Neptune	0.78
On judgement	Sham	Neptune	0.82
On judgement	TMS on 46d	Uranus	0.91
On judgement	TMS on 46d	Uranus	0.94
On judgement	TMS on 46d	Uranus	0.95
On judgement	TMS on 46d	Uranus	0.92
On judgement	TMS on 46d	Uranus	0.92
On judgement	Sham	Uranus	0.97
On judgement	Sham	Uranus	0.92
On judgement	Sham	Uranus	0.9
On judgement	Sham	Uranus	0.92
On judgement	Sham	Uranus	0.87
On judgement	TMS on 46d	Neptune	0.83
On judgement	TMS on 46d	Neptune	0.94
On judgement	TMS on 46d	Neptune	0.78
On judgement	TMS on 46d	Neptune	0.92
On judgement	TMS on 46d	Neptune	0.97
On judgement	Sham	Neptune	0.97
On judgement	Sham	Neptune	0.98
On judgement	Sham	Neptune	0.89
On judgement	Sham	Neptune	0.85
On judgement	Sham	Neptune	0.82
On judgement	TMS on 46d	Uranus	0.91
On judgement	TMS on 46d	Uranus	0.94
On judgement	TMS on 46d	Uranus	0.89
On judgement	TMS on 46d	Uranus	0.92
On judgement	TMS on 46d	Uranus	0.98
On judgement	Sham	Uranus	0.97
On judgement	Sham	Uranus	0.98
On judgement	Sham	Uranus	0.9
On judgement	Sham	Uranus	0.92
On judgement	Sham	Uranus	0.87
On judgement	TMS on 46d	Neptune	0.83
On judgement	TMS on 46d	Neptune	0.94
On judgement	TMS on 46d	Neptune	0.78
On judgement	TMS on 46d	Neptune	0.92
On judgement	TMS on 46d	Neptune	0.68
On judgement	Sham	Neptune	0.91
On judgement	Sham	Neptune	0.91
On judgement	Sham	Neptune	0.95
On judgement	Sham	Neptune	0.91
On judgement	Sham	Neptune	0.82
On judgement	TMS on 46d	Uranus	0.99
On judgement	TMS on 46d	Uranus	0.94
On judgement	TMS on 46d	Uranus	0.89
On judgement	TMS on 46d	Uranus	0.92
On judgement	TMS on 46d	Uranus	0.98
On judgement	Sham	Uranus	0.97
On judgement	Sham	Uranus	0.98
On judgement	Sham	Uranus	0.9
On judgement	Sham	Uranus	0.92
On judgement	Sham	Uranus	0.87
On judgement	TMS on 46d	Neptune	0.73
On judgement	TMS on 46d	Neptune	0.94
On judgement	TMS on 46d	Neptune	0.71
On judgement	TMS on 46d	Neptune	0.86
On judgement	TMS on 46d	Neptune	0.96
On judgement	Sham	Neptune	0.97
On judgement	Sham	Neptune	0.91
On judgement	Sham	Neptune	0.95
On judgement	Sham	Neptune	0.91
On judgement	Sham	Neptune	0.82
On judgement	TMS on 46d	Uranus	0.99
On judgement	TMS on 46d	Uranus	0.94
On judgement	TMS on 46d	Uranus	0.89
On judgement	TMS on 46d	Uranus	0.92
On judgement	TMS on 46d	Uranus	0.98
On judgement	Sham	Uranus	0.91
On judgement	Sham	Uranus	0.98
On judgement	Sham	Uranus	0.83
On judgement	Sham	Uranus	0.92
On judgement	Sham	Uranus	0.87
On judgement	TMS on 46d	Neptune	0.73
On judgement	TMS on 46d	Neptune	0.87
On judgement	TMS on 46d	Neptune	0.77
On judgement	TMS on 46d	Neptune	0.86
On judgement	TMS on 46d	Neptune	0.96
On judgement	Sham	Neptune	0.99
On judgement	Sham	Neptune	0.91
On judgement	Sham	Neptune	0.95
On judgement	Sham	Neptune	0.91
On judgement	Sham	Neptune	0.89
On judgement	TMS on 46d	Uranus	0.99
On judgement	TMS on 46d	Uranus	0.88
On judgement	TMS on 46d	Uranus	0.89
On judgement	TMS on 46d	Uranus	0.85
On judgement	TMS on 46d	Uranus	0.98
On judgement	Sham	Uranus	0.91
On judgement	Sham	Uranus	0.98
On judgement	Sham	Uranus	0.83
On judgement	Sham	Uranus	0.85
On judgement	Sham	Uranus	0.8
On judgement	TMS on 46d	Neptune	0.73
On judgement	TMS on 46d	Neptune	0.94
On judgement	TMS on 46d	Neptune	0.84
On judgement	TMS on 46d	Neptune	0.86
On judgement	TMS on 46d	Neptune	0.96
On judgement	Sham	Neptune	0.99
On judgement	Sham	Neptune	0.91
On judgement	Sham	Neptune	0.95
On judgement	Sham	Neptune	0.91
On judgement	Sham	Neptune	0.89
On judgement	TMS on 46d	Uranus	0.99
On judgement	TMS on 46d	Uranus	0.88
On judgement	TMS on 46d	Uranus	0.82
On judgement	TMS on 46d	Uranus	0.97
On judgement	TMS on 46d	Uranus	0.92
On judgement	Sham	Uranus	0.91
On judgement	Sham	Uranus	0.92
On judgement	Sham	Uranus	0.83
On judgement	Sham	Uranus	0.92
On judgement	Sham	Uranus	0.8
On judgement	TMS on 46d	Neptune	0.73
On judgement	TMS on 46d	Neptune	0.94
On judgement	TMS on 46d	Neptune	0.84
On judgement	TMS on 46d	Neptune	0.96
On judgement	TMS on 46d	Neptune	0.96
On judgement	Sham	Neptune	0.99
On judgement	Sham	Neptune	0.85
On judgement	Sham	Neptune	0.88
On judgement	Sham	Neptune	0.84
On judgement	Sham	Neptune	0.95
On judgement	TMS on 46d	Uranus	0.9
On judgement	TMS on 46d	Uranus	0.88
On judgement	TMS on 46d	Uranus	0.82
On judgement	TMS on 46d	Uranus	0.97
On judgement	TMS on 46d	Uranus	0.92
On judgement	Sham	Uranus	0.91
On judgement	Sham	Uranus	0.92
On judgement	Sham	Uranus	0.83
On judgement	Sham	Uranus	0.92
On judgement	Sham	Uranus	0.8
On judgement	TMS on 46d	Neptune	0.64
On judgement	TMS on 46d	Neptune	0.94
On judgement	TMS on 46d	Neptune	0.91
On judgement	TMS on 46d	Neptune	0.96
On judgement	TMS on 46d	Neptune	0.97
On judgement	Sham	Neptune	0.99
On judgement	Sham	Neptune	0.91
On judgement	Sham	Neptune	0.88
On judgement	Sham	Neptune	0.91
On judgement	Sham	Neptune	0.95
On judgement	TMS on 46d	Uranus	0.9
On judgement	TMS on 46d	Uranus	0.88
On judgement	TMS on 46d	Uranus	0.88
On judgement	TMS on 46d	Uranus	0.97
On judgement	TMS on 46d	Uranus	0.92
On judgement	Sham	Uranus	0.84
On judgement	Sham	Uranus	0.92
On judgement	Sham	Uranus	0.77
On judgement	Sham	Uranus	0.92
On judgement	Sham	Uranus	0.88
On judgement	TMS on 46d	Neptune	0.64
On judgement	TMS on 46d	Neptune	0.94
On judgement	TMS on 46d	Neptune	0.91
On judgement	TMS on 46d	Neptune	0.96
On judgement	TMS on 46d	Neptune	0.97
On judgement	Sham	Neptune	0.93
On judgement	Sham	Neptune	0.91
On judgement	Sham	Neptune	0.88
On judgement	Sham	Neptune	0.91
On judgement	Sham	Neptune	0.95
On judgement	TMS on 46d	Uranus	0.9
On judgement	TMS on 46d	Uranus	0.82
On judgement	TMS on 46d	Uranus	0.88
On judgement	TMS on 46d	Uranus	0.97
On judgement	TMS on 46d	Uranus	0.92
On judgement	Sham	Uranus	0.84
On judgement	Sham	Uranus	0.92
On judgement	Sham	Uranus	0.77
On judgement	Sham	Uranus	0.92
On judgement	Sham	Uranus	0.88
On judgement	TMS on 46d	Neptune	0.75
On judgement	TMS on 46d	Neptune	0.88
On judgement	TMS on 46d	Neptune	0.98
On judgement	TMS on 46d	Neptune	0.96
On judgement	TMS on 46d	Neptune	0.97
On judgement	Sham	Neptune	0.93
On judgement	Sham	Neptune	0.91
On judgement	Sham	Neptune	0.88
On judgement	Sham	Neptune	0.91
On judgement	Sham	Neptune	0.95
On judgement	TMS on 46d	Uranus	0.9
On judgement	TMS on 46d	Uranus	0.82
On judgement	TMS on 46d	Uranus	0.88
On judgement	TMS on 46d	Uranus	0.91
On judgement	TMS on 46d	Uranus	0.98
On judgement	Sham	Uranus	0.9
On judgement	Sham	Uranus	0.86
On judgement	Sham	Uranus	0.77
On judgement	Sham	Uranus	0.86
On judgement	Sham	Uranus	0.88
On judgement	TMS on 46d	Neptune	0.75
On judgement	TMS on 46d	Neptune	0.94
On judgement	TMS on 46d	Neptune	0.98
On judgement	TMS on 46d	Neptune	0.86
On judgement	TMS on 46d	Neptune	0.99
On judgement	Sham	Neptune	0.99
On judgement	Sham	Neptune	0.91
On judgement	Sham	Neptune	0.82
On judgement	Sham	Neptune	0.91
On judgement	Sham	Neptune	0.88
On judgement	TMS on 46d	Uranus	0.81
On judgement	TMS on 46d	Uranus	0.82
On judgement	TMS on 46d	Uranus	0.88
On judgement	TMS on 46d	Uranus	0.91
On judgement	TMS on 46d	Uranus	0.98
On judgement	Sham	Uranus	0.9
On judgement	Sham	Uranus	0.86
On judgement	Sham	Uranus	0.77
On judgement	Sham	Uranus	0.86
On judgement	Sham	Uranus	0.88
On judgement	TMS on 46d	Neptune	0.75
On judgement	TMS on 46d	Neptune	0.94
On judgement	TMS on 46d	Neptune	0.98
On judgement	TMS on 46d	Neptune	0.86
On judgement	TMS on 46d	Neptune	0.99
On judgement	Sham	Neptune	0.99
On judgement	Sham	Neptune	0.84
On judgement	Sham	Neptune	0.82
On judgement	Sham	Neptune	0.84
On judgement	Sham	Neptune	0.88
On judgement	TMS on 46d	Uranus	0.81
On judgement	TMS on 46d	Uranus	0.82
On judgement	TMS on 46d	Uranus	0.95
On judgement	TMS on 46d	Uranus	0.91
On judgement	TMS on 46d	Uranus	0.98
On judgement	Sham	Uranus	0.96
On judgement	Sham	Uranus	0.92
On judgement	Sham	Uranus	0.84
On judgement	Sham	Uranus	0.92
On judgement	Sham	Uranus	0.8
On judgement	TMS on 46d	Neptune	0.85
On judgement	TMS on 46d	Neptune	0.94
On judgement	TMS on 46d	Neptune	0.98
On judgement	TMS on 46d	Neptune	0.86
On judgement	TMS on 46d	Neptune	0.99
On judgement	Sham	Neptune	0.99
On judgement	Sham	Neptune	0.84
On judgement	Sham	Neptune	0.82
On judgement	Sham	Neptune	0.91
On judgement	Sham	Neptune	0.88
On judgement	TMS on 46d	Uranus	0.9
On judgement	TMS on 46d	Uranus	0.88
On judgement	TMS on 46d	Uranus	0.95
On judgement	TMS on 46d	Uranus	0.91
On judgement	TMS on 46d	Uranus	0.98
On judgement	Sham	Uranus	0.96
On judgement	Sham	Uranus	0.92
On judgement	Sham	Uranus	0.84
On judgement	Sham	Uranus	0.99
On judgement	Sham	Uranus	0.8
On judgement	TMS on 46d	Neptune	0.85
On judgement	TMS on 46d	Neptune	0.94
On judgement	TMS on 46d	Neptune	0.92
On judgement	TMS on 46d	Neptune	0.95
On judgement	TMS on 46d	Neptune	0.99
On judgement	Sham	Neptune	0.99
On judgement	Sham	Neptune	0.84
On judgement	Sham	Neptune	0.82
On judgement	Sham	Neptune	0.91
On judgement	Sham	Neptune	0.95
On judgement	TMS on 46d	Uranus	0.9
On judgement	TMS on 46d	Uranus	0.88
On judgement	TMS on 46d	Uranus	0.95
On judgement	TMS on 46d	Uranus	0.84
On judgement	TMS on 46d	Uranus	0.92
On judgement	Sham	Uranus	0.96
On judgement	Sham	Uranus	0.92
On judgement	Sham	Uranus	0.84
On judgement	Sham	Uranus	0.99
On judgement	Sham	Uranus	0.86
On judgement	TMS on 46d	Neptune	0.85
On judgement	TMS on 46d	Neptune	0.87
On judgement	TMS on 46d	Neptune	0.92
On judgement	TMS on 46d	Neptune	0.95
On judgement	TMS on 46d	Neptune	0.97
On judgement	Sham	Neptune	0.93
On judgement	Sham	Neptune	0.91
On judgement	Sham	Neptune	0.76
On judgement	Sham	Neptune	0.91
On judgement	Sham	Neptune	0.95
On judgement	TMS on 46d	Uranus	0.99
On judgement	TMS on 46d	Uranus	0.88
On judgement	TMS on 46d	Uranus	0.95
On judgement	TMS on 46d	Uranus	0.84
On judgement	TMS on 46d	Uranus	0.92
On judgement	Sham	Uranus	0.96
On judgement	Sham	Uranus	0.92
On judgement	Sham	Uranus	0.84
On judgement	Sham	Uranus	0.99
On judgement	Sham	Uranus	0.86
On judgement	TMS on 46d	Neptune	0.95
On judgement	TMS on 46d	Neptune	0.87
On judgement	TMS on 46d	Neptune	0.92
On judgement	TMS on 46d	Neptune	0.95
On judgement	TMS on 46d	Neptune	0.97
On judgement	Sham	Neptune	0.93
On judgement	Sham	Neptune	0.92
On judgement	Sham	Neptune	0.82
On judgement	Sham	Neptune	0.91
On judgement	Sham	Neptune	0.95
On judgement	TMS on 46d	Uranus	0.99
On judgement	TMS on 46d	Uranus	0.88
On judgement	TMS on 46d	Uranus	0.88
On judgement	TMS on 46d	Uranus	0.84
On judgement	TMS on 46d	Uranus	0.92
On judgement	Sham	Uranus	0.9
On judgement	Sham	Uranus	0.87
On judgement	Sham	Uranus	0.77
On judgement	Sham	Uranus	0.99
On judgement	Sham	Uranus	0.86
On judgement	TMS on 46d	Neptune	0.95
On judgement	TMS on 46d	Neptune	0.87
On judgement	TMS on 46d	Neptune	0.92
On judgement	TMS on 46d	Neptune	0.95
On judgement	TMS on 46d	Neptune	0.97
On judgement	Sham	Neptune	0.93
On judgement	Sham	Neptune	0.92
On judgement	Sham	Neptune	0.82
On judgement	Sham	Neptune	0.85
On judgement	Sham	Neptune	0.95
On judgement	TMS on 46d	Uranus	0.99
On judgement	TMS on 46d	Uranus	0.82
On judgement	TMS on 46d	Uranus	0.94
On judgement	TMS on 46d	Uranus	0.84
On judgement	TMS on 46d	Uranus	0.98
On judgement	Sham	Uranus	0.9
On judgement	Sham	Uranus	0.87
On judgement	Sham	Uranus	0.83
On judgement	Sham	Uranus	0.99
On judgement	Sham	Uranus	0.86
On judgement	TMS on 46d	Neptune	0.95
On judgement	TMS on 46d	Neptune	0.87
On judgement	TMS on 46d	Neptune	0.98
On judgement	TMS on 46d	Neptune	0.86
On judgement	TMS on 46d	Neptune	0.97
On judgement	Sham	Neptune	0.93
On judgement	Sham	Neptune	0.92
On judgement	Sham	Neptune	0.89
On judgement	Sham	Neptune	0.85
On judgement	Sham	Neptune	0.88
On judgement	TMS on 46d	Uranus	0.99
On judgement	TMS on 46d	Uranus	0.82
On judgement	TMS on 46d	Uranus	0.94
On judgement	TMS on 46d	Uranus	0.91
On judgement	TMS on 46d	Uranus	0.98
On judgement	Sham	Uranus	0.97
On judgement	Sham	Uranus	0.87
On judgement	Sham	Uranus	0.9
On judgement	Sham	Uranus	0.99
On judgement	Sham	Uranus	0.8
On judgement	TMS on 46d	Neptune	0.95
On judgement	TMS on 46d	Neptune	0.8
On judgement	TMS on 46d	Neptune	0.98
On judgement	TMS on 46d	Neptune	0.86
On judgement	TMS on 46d	Neptune	0.96
On judgement	Sham	Neptune	0.83
On judgement	Sham	Neptune	0.92
[truncated: 330 more rows]

## Sheet: Fig 5h
TMS_phase	TMS	Monkey	Resolution-difference
On wagering	TMS on 46d	Neptune	0.9
On wagering	TMS on 46d	Neptune	0.9
On wagering	TMS on 46d	Neptune	0.9
On wagering	TMS on 46d	Neptune	0.9
On wagering	TMS on 46d	Neptune	0.9
On wagering	Sham	Neptune	0.9
On wagering	Sham	Neptune	0.9
On wagering	Sham	Neptune	0.9
On wagering	Sham	Neptune	0.9
On wagering	Sham	Neptune	0.9
On wagering	TMS on 46d	Uranus	0.9
On wagering	TMS on 46d	Uranus	0.9
On wagering	TMS on 46d	Uranus	0.9
On wagering	TMS on 46d	Uranus	0.9
On wagering	TMS on 46d	Uranus	0.9
On wagering	Sham	Uranus	0.9
On wagering	Sham	Uranus	0.9
On wagering	Sham	Uranus	0.9
On wagering	Sham	Uranus	0.9
On wagering	Sham	Uranus	0.9
On wagering	TMS on 46d	Neptune	0.99
On wagering	TMS on 46d	Neptune	0.77
On wagering	TMS on 46d	Neptune	0.86
On wagering	TMS on 46d	Neptune	0.99
On wagering	TMS on 46d	Neptune	0.76
On wagering	Sham	Neptune	0.85
On wagering	Sham	Neptune	0.95
On wagering	Sham	Neptune	0.76
On wagering	Sham	Neptune	0.76
On wagering	Sham	Neptune	0.99
On wagering	TMS on 46d	Uranus	0.86
On wagering	TMS on 46d	Uranus	0.76
On wagering	TMS on 46d	Uranus	0.91
On wagering	TMS on 46d	Uranus	0.76
On wagering	TMS on 46d	Uranus	0.84
On wagering	Sham	Uranus	0.75
On wagering	Sham	Uranus	0.75
On wagering	Sham	Uranus	0.75
On wagering	Sham	Uranus	0.92
On wagering	Sham	Uranus	0.76
On wagering	TMS on 46d	Neptune	0.89
On wagering	TMS on 46d	Neptune	0.91
On wagering	TMS on 46d	Neptune	0.99
On wagering	TMS on 46d	Neptune	0.85
On wagering	TMS on 46d	Neptune	0.91
On wagering	Sham	Neptune	0.8
On wagering	Sham	Neptune	0.95
On wagering	Sham	Neptune	0.91
On wagering	Sham	Neptune	0.9
On wagering	Sham	Neptune	0.84
On wagering	TMS on 46d	Uranus	0.84
On wagering	TMS on 46d	Uranus	0.62
On wagering	TMS on 46d	Uranus	0.91
On wagering	TMS on 46d	Uranus	0.9
On wagering	TMS on 46d	Uranus	0.88
On wagering	Sham	Uranus	0.61
On wagering	Sham	Uranus	0.6
On wagering	Sham	Uranus	0.61
On wagering	Sham	Uranus	0.93
On wagering	Sham	Uranus	0.91
On wagering	TMS on 46d	Neptune	0.77
On wagering	TMS on 46d	Neptune	0.99
On wagering	TMS on 46d	Neptune	0.99
On wagering	TMS on 46d	Neptune	0.99
On wagering	TMS on 46d	Neptune	0.91
On wagering	Sham	Neptune	0.74
On wagering	Sham	Neptune	0.99
On wagering	Sham	Neptune	0.91
On wagering	Sham	Neptune	0.9
On wagering	Sham	Neptune	0.98
On wagering	TMS on 46d	Uranus	0.9
On wagering	TMS on 46d	Uranus	0.6
On wagering	TMS on 46d	Uranus	0.91
On wagering	TMS on 46d	Uranus	0.9
On wagering	TMS on 46d	Uranus	0.88
On wagering	Sham	Uranus	0.75
On wagering	Sham	Uranus	0.6
On wagering	Sham	Uranus	0.6
On wagering	Sham	Uranus	0.93
On wagering	Sham	Uranus	0.91
On wagering	TMS on 46d	Neptune	0.73
On wagering	TMS on 46d	Neptune	0.99
On wagering	TMS on 46d	Neptune	0.99
On wagering	TMS on 46d	Neptune	0.99
On wagering	TMS on 46d	Neptune	0.91
On wagering	Sham	Neptune	0.99
On wagering	Sham	Neptune	0.99
On wagering	Sham	Neptune	0.91
On wagering	Sham	Neptune	0.9
On wagering	Sham	Neptune	0.98
On wagering	TMS on 46d	Uranus	0.9
On wagering	TMS on 46d	Uranus	0.6
On wagering	TMS on 46d	Uranus	0.95
On wagering	TMS on 46d	Uranus	0.9
On wagering	TMS on 46d	Uranus	0.88
On wagering	Sham	Uranus	0.89
On wagering	Sham	Uranus	0.6
On wagering	Sham	Uranus	0.74
On wagering	Sham	Uranus	0.93
On wagering	Sham	Uranus	0.91
On wagering	TMS on 46d	Neptune	0.61
On wagering	TMS on 46d	Neptune	0.99
On wagering	TMS on 46d	Neptune	0.99
On wagering	TMS on 46d	Neptune	0.99
On wagering	TMS on 46d	Neptune	0.99
On wagering	Sham	Neptune	0.99
On wagering	Sham	Neptune	0.99
On wagering	Sham	Neptune	0.91
On wagering	Sham	Neptune	0.9
On wagering	Sham	Neptune	0.99
On wagering	TMS on 46d	Uranus	0.9
On wagering	TMS on 46d	Uranus	0.76
On wagering	TMS on 46d	Uranus	0.95
On wagering	TMS on 46d	Uranus	0.9
On wagering	TMS on 46d	Uranus	0.9
On wagering	Sham	Uranus	0.99
On wagering	Sham	Uranus	0.6
On wagering	Sham	Uranus	0.88
On wagering	Sham	Uranus	0.93
On wagering	Sham	Uranus	0.99
On wagering	TMS on 46d	Neptune	0.6
On wagering	TMS on 46d	Neptune	0.99
On wagering	TMS on 46d	Neptune	0.86
On wagering	TMS on 46d	Neptune	0.99
On wagering	TMS on 46d	Neptune	0.99
On wagering	Sham	Neptune	0.99
On wagering	Sham	Neptune	0.99
On wagering	Sham	Neptune	0.76
On wagering	Sham	Neptune	0.75
On wagering	Sham	Neptune	0.99
On wagering	TMS on 46d	Uranus	0.9
On wagering	TMS on 46d	Uranus	0.9
On wagering	TMS on 46d	Uranus	0.95
On wagering	TMS on 46d	Uranus	0.76
On wagering	TMS on 46d	Uranus	0.9
On wagering	Sham	Uranus	0.99
On wagering	Sham	Uranus	0.75
On wagering	Sham	Uranus	0.99
On wagering	Sham	Uranus	0.98
On wagering	Sham	Uranus	0.99
On wagering	TMS on 46d	Neptune	0.6
On wagering	TMS on 46d	Neptune	0.99
On wagering	TMS on 46d	Neptune	0.99
On wagering	TMS on 46d	Neptune	0.84
On wagering	TMS on 46d	Neptune	0.99
On wagering	Sham	Neptune	0.99
On wagering	Sham	Neptune	0.84
On wagering	Sham	Neptune	0.76
On wagering	Sham	Neptune	0.75
On wagering	Sham	Neptune	0.99
On wagering	TMS on 46d	Uranus	0.84
On wagering	TMS on 46d	Uranus	0.9
On wagering	TMS on 46d	Uranus	0.95
On wagering	TMS on 46d	Uranus	0.76
On wagering	TMS on 46d	Uranus	0.92
On wagering	Sham	Uranus	0.99
On wagering	Sham	Uranus	0.9
On wagering	Sham	Uranus	0.99
On wagering	Sham	Uranus	0.98
On wagering	Sham	Uranus	0.99
On wagering	TMS on 46d	Neptune	0.89
On wagering	TMS on 46d	Neptune	0.85
On wagering	TMS on 46d	Neptune	0.99
On wagering	TMS on 46d	Neptune	0.93
On wagering	TMS on 46d	Neptune	0.99
On wagering	Sham	Neptune	0.84
On wagering	Sham	Neptune	0.84
On wagering	Sham	Neptune	0.76
On wagering	Sham	Neptune	0.75
On wagering	Sham	Neptune	0.99
On wagering	TMS on 46d	Uranus	0.84
On wagering	TMS on 46d	Uranus	0.9
On wagering	TMS on 46d	Uranus	0.86
On wagering	TMS on 46d	Uranus	0.76
On wagering	TMS on 46d	Uranus	0.92
On wagering	Sham	Uranus	0.99
On wagering	Sham	Uranus	0.9
On wagering	Sham	Uranus	0.99
On wagering	Sham	Uranus	0.98
On wagering	Sham	Uranus	0.99
On wagering	TMS on 46d	Neptune	0.89
On wagering	TMS on 46d	Neptune	0.99
On wagering	TMS on 46d	Neptune	0.99
On wagering	TMS on 46d	Neptune	0.93
On wagering	TMS on 46d	Neptune	0.85
On wagering	Sham	Neptune	0.84
On wagering	Sham	Neptune	0.99
On wagering	Sham	Neptune	0.76
On wagering	Sham	Neptune	0.91
On wagering	Sham	Neptune	0.85
On wagering	TMS on 46d	Uranus	0.84
On wagering	TMS on 46d	Uranus	0.99
On wagering	TMS on 46d	Uranus	0.86
On wagering	TMS on 46d	Uranus	0.92
On wagering	TMS on 46d	Uranus	0.92
On wagering	Sham	Uranus	0.99
On wagering	Sham	Uranus	0.99
On wagering	Sham	Uranus	0.99
On wagering	Sham	Uranus	0.98
On wagering	Sham	Uranus	0.84
On wagering	TMS on 46d	Neptune	0.89
On wagering	TMS on 46d	Neptune	0.99
On wagering	TMS on 46d	Neptune	0.99
On wagering	TMS on 46d	Neptune	0.93
On wagering	TMS on 46d	Neptune	0.85
On wagering	Sham	Neptune	0.99
On wagering	Sham	Neptune	0.99
On wagering	Sham	Neptune	0.62
On wagering	Sham	Neptune	0.99
On wagering	Sham	Neptune	0.85
On wagering	TMS on 46d	Uranus	0.9
On wagering	TMS on 46d	Uranus	0.99
On wagering	TMS on 46d	Uranus	0.86
On wagering	TMS on 46d	Uranus	0.92
On wagering	TMS on 46d	Uranus	0.92
On wagering	Sham	Uranus	0.99
On wagering	Sham	Uranus	0.99
On wagering	Sham	Uranus	0.99
On wagering	Sham	Uranus	0.84
On wagering	Sham	Uranus	0.84
On wagering	TMS on 46d	Neptune	0.99
On wagering	TMS on 46d	Neptune	0.99
On wagering	TMS on 46d	Neptune	0.91
On wagering	TMS on 46d	Neptune	0.93
On wagering	TMS on 46d	Neptune	0.85
On wagering	Sham	Neptune	0.99
On wagering	Sham	Neptune	0.99
On wagering	Sham	Neptune	0.62
On wagering	Sham	Neptune	0.99
On wagering	Sham	Neptune	0.99
On wagering	TMS on 46d	Uranus	0.9
On wagering	TMS on 46d	Uranus	0.99
On wagering	TMS on 46d	Uranus	0.99
On wagering	TMS on 46d	Uranus	0.92
On wagering	TMS on 46d	Uranus	0.84
On wagering	Sham	Uranus	0.99
On wagering	Sham	Uranus	0.99
On wagering	Sham	Uranus	0.84
On wagering	Sham	Uranus	0.98
On wagering	Sham	Uranus	0.98
On wagering	TMS on 46d	Neptune	0.99
On wagering	TMS on 46d	Neptune	0.99
On wagering	TMS on 46d	Neptune	0.91
On wagering	TMS on 46d	Neptune	0.98
On wagering	TMS on 46d	Neptune	0.85
On wagering	Sham	Neptune	0.99
On wagering	Sham	Neptune	0.99
On wagering	Sham	Neptune	0.77
On wagering	Sham	Neptune	0.99
On wagering	Sham	Neptune	0.99
On wagering	TMS on 46d	Uranus	0.96
On wagering	TMS on 46d	Uranus	0.99
On wagering	TMS on 46d	Uranus	0.99
On wagering	TMS on 46d	Uranus	0.99
On wagering	TMS on 46d	Uranus	0.98
On wagering	Sham	Uranus	0.99
On wagering	Sham	Uranus	0.99
On wagering	Sham	Uranus	0.84
On wagering	Sham	Uranus	0.98
On wagering	Sham	Uranus	0.98
On wagering	TMS on 46d	Neptune	0.99
On wagering	TMS on 46d	Neptune	0.85
On wagering	TMS on 46d	Neptune	0.91
On wagering	TMS on 46d	Neptune	0.98
On wagering	TMS on 46d	Neptune	0.7
On wagering	Sham	Neptune	0.99
On wagering	Sham	Neptune	0.99
On wagering	Sham	Neptune	0.92
On wagering	Sham	Neptune	0.99
On wagering	Sham	Neptune	0.99
On wagering	TMS on 46d	Uranus	0.96
On wagering	TMS on 46d	Uranus	0.84
On wagering	TMS on 46d	Uranus	0.99
On wagering	TMS on 46d	Uranus	0.99
On wagering	TMS on 46d	Uranus	0.98
On wagering	Sham	Uranus	0.99
On wagering	Sham	Uranus	0.84
On wagering	Sham	Uranus	0.98
On wagering	Sham	Uranus	0.98
On wagering	Sham	Uranus	0.98
On wagering	TMS on 46d	Neptune	0.99
On wagering	TMS on 46d	Neptune	0.85
On wagering	TMS on 46d	Neptune	0.91
On wagering	TMS on 46d	Neptune	0.98
On wagering	TMS on 46d	Neptune	0.7
On wagering	Sham	Neptune	0.88
On wagering	Sham	Neptune	0.99
On wagering	Sham	Neptune	0.92
On wagering	Sham	Neptune	0.84
On wagering	Sham	Neptune	0.99
On wagering	TMS on 46d	Uranus	0.99
On wagering	TMS on 46d	Uranus	0.98
On wagering	TMS on 46d	Uranus	0.99
On wagering	TMS on 46d	Uranus	0.99
On wagering	TMS on 46d	Uranus	0.98
On wagering	Sham	Uranus	0.84
On wagering	Sham	Uranus	0.84
On wagering	Sham	Uranus	0.98
On wagering	Sham	Uranus	0.98
On wagering	Sham	Uranus	0.98
On wagering	TMS on 46d	Neptune	0.93
On wagering	TMS on 46d	Neptune	0.85
On wagering	TMS on 46d	Neptune	0.81
On wagering	TMS on 46d	Neptune	0.98
On wagering	TMS on 46d	Neptune	0.84
On wagering	Sham	Neptune	0.88
On wagering	Sham	Neptune	0.99
On wagering	Sham	Neptune	0.92
On wagering	Sham	Neptune	0.84
On wagering	Sham	Neptune	0.88
On wagering	TMS on 46d	Uranus	0.99
On wagering	TMS on 46d	Uranus	0.98
On wagering	TMS on 46d	Uranus	0.9
On wagering	TMS on 46d	Uranus	0.99
On wagering	TMS on 46d	Uranus	0.98
On wagering	Sham	Uranus	0.84
On wagering	Sham	Uranus	0.84
On wagering	Sham	Uranus	0.98
On wagering	Sham	Uranus	0.89
On wagering	Sham	Uranus	0.84
On wagering	TMS on 46d	Neptune	0.93
On wagering	TMS on 46d	Neptune	0.95
On wagering	TMS on 46d	Neptune	0.81
On wagering	TMS on 46d	Neptune	0.99
On wagering	TMS on 46d	Neptune	0.84
On wagering	Sham	Neptune	0.88
On wagering	Sham	Neptune	0.99
On wagering	Sham	Neptune	0.92
On wagering	Sham	Neptune	0.84
On wagering	Sham	Neptune	0.88
On wagering	TMS on 46d	Uranus	0.99
On wagering	TMS on 46d	Uranus	0.98
On wagering	TMS on 46d	Uranus	0.99
On wagering	TMS on 46d	Uranus	0.84
On wagering	TMS on 46d	Uranus	0.88
On wagering	Sham	Uranus	0.84
On wagering	Sham	Uranus	0.99
On wagering	Sham	Uranus	0.99
On wagering	Sham	Uranus	0.89
On wagering	Sham	Uranus	0.93
On wagering	TMS on 46d	Neptune	0.93
On wagering	TMS on 46d	Neptune	0.95
On wagering	TMS on 46d	Neptune	0.81
On wagering	TMS on 46d	Neptune	0.99
On wagering	TMS on 46d	Neptune	0.84
On wagering	Sham	Neptune	0.88
On wagering	Sham	Neptune	0.96
On wagering	Sham	Neptune	0.77
On wagering	Sham	Neptune	0.94
On wagering	Sham	Neptune	0.97
On wagering	TMS on 46d	Uranus	0.99
On wagering	TMS on 46d	Uranus	0.98
On wagering	TMS on 46d	Uranus	0.99
On wagering	TMS on 46d	Uranus	0.84
On wagering	TMS on 46d	Uranus	0.88
On wagering	Sham	Uranus	0.98
On wagering	Sham	Uranus	0.99
On wagering	Sham	Uranus	0.99
On wagering	Sham	Uranus	0.99
On wagering	Sham	Uranus	0.93
On wagering	TMS on 46d	Neptune	0.93
On wagering	TMS on 46d	Neptune	0.95
On wagering	TMS on 46d	Neptune	0.81
On wagering	TMS on 46d	Neptune	0.99
On wagering	TMS on 46d	Neptune	0.84
On wagering	Sham	Neptune	0.98
On wagering	Sham	Neptune	0.96
On wagering	Sham	Neptune	0.77
On wagering	Sham	Neptune	0.94
On wagering	Sham	Neptune	0.97
On wagering	TMS on 46d	Uranus	0.99
On wagering	TMS on 46d	Uranus	0.84
On wagering	TMS on 46d	Uranus	0.99
On wagering	TMS on 46d	Uranus	0.96
On wagering	TMS on 46d	Uranus	0.88
On wagering	Sham	Uranus	0.99
On wagering	Sham	Uranus	0.99
On wagering	Sham	Uranus	0.99
On wagering	Sham	Uranus	0.99
On wagering	Sham	Uranus	0.93
On wagering	TMS on 46d	Neptune	0.99
On wagering	TMS on 46d	Neptune	0.95
On wagering	TMS on 46d	Neptune	0.72
On wagering	TMS on 46d	Neptune	0.99
On wagering	TMS on 46d	Neptune	0.98
On wagering	Sham	Neptune	0.98
On wagering	Sham	Neptune	0.96
On wagering	Sham	Neptune	0.77
On wagering	Sham	Neptune	0.94
On wagering	Sham	Neptune	0.97
On wagering	TMS on 46d	Uranus	0.92
On wagering	TMS on 46d	Uranus	0.84
On wagering	TMS on 46d	Uranus	0.99
On wagering	TMS on 46d	Uranus	0.96
On wagering	TMS on 46d	Uranus	0.98
On wagering	Sham	Uranus	0.99
On wagering	Sham	Uranus	0.99
On wagering	Sham	Uranus	0.99
On wagering	Sham	Uranus	0.99
On wagering	Sham	Uranus	0.93
On wagering	TMS on 46d	Neptune	0.99
On wagering	TMS on 46d	Neptune	0.85
On wagering	TMS on 46d	Neptune	0.81
On wagering	TMS on 46d	Neptune	0.91
On wagering	TMS on 46d	Neptune	0.98
On wagering	Sham	Neptune	0.98
On wagering	Sham	Neptune	0.96
On wagering	Sham	Neptune	0.77
On wagering	Sham	Neptune	0.94
On wagering	Sham	Neptune	0.97
On wagering	TMS on 46d	Uranus	0.92
On wagering	TMS on 46d	Uranus	0.94
On wagering	TMS on 46d	Uranus	0.9
On wagering	TMS on 46d	Uranus	0.96
On wagering	TMS on 46d	Uranus	0.98
On wagering	Sham	Uranus	0.99
On wagering	Sham	Uranus	0.85
On wagering	Sham	Uranus	0.99
On wagering	Sham	Uranus	0.99
On wagering	Sham	Uranus	0.83
On wagering	TMS on 46d	Neptune	0.99
On wagering	TMS on 46d	Neptune	0.85
On wagering	TMS on 46d	Neptune	0.81
On wagering	TMS on 46d	Neptune	0.91
On wagering	TMS on 46d	Neptune	0.98
On wagering	Sham	Neptune	0.98
On wagering	Sham	Neptune	0.98
On wagering	Sham	Neptune	0.87
On wagering	Sham	Neptune	0.85
On wagering	Sham	Neptune	0.87
On wagering	TMS on 46d	Uranus	0.92
On wagering	TMS on 46d	Uranus	0.94
On wagering	TMS on 46d	Uranus	0.9
On wagering	TMS on 46d	Uranus	0.96
On wagering	TMS on 46d	Uranus	0.98
On wagering	Sham	Uranus	0.84
On wagering	Sham	Uranus	0.95
On wagering	Sham	Uranus	0.99
On wagering	Sham	Uranus	0.99
On wagering	Sham	Uranus	0.93
On wagering	TMS on 46d	Neptune	0.99
On wagering	TMS on 46d	Neptune	0.85
On wagering	TMS on 46d	Neptune	0.81
On wagering	TMS on 46d	Neptune	0.91
On wagering	TMS on 46d	Neptune	0.98
On wagering	Sham	Neptune	0.88
On wagering	Sham	Neptune	0.98
On wagering	Sham	Neptune	0.87
On wagering	Sham	Neptune	0.95
On wagering	Sham	Neptune	0.98
On wagering	TMS on 46d	Uranus	0.92
On wagering	TMS on 46d	Uranus	0.94
On wagering	TMS on 46d	Uranus	0.9
On wagering	TMS on 46d	Uranus	0.85
On wagering	TMS on 46d	Uranus	0.98
On wagering	Sham	Uranus	0.94
On wagering	Sham	Uranus	0.95
On wagering	Sham	Uranus	0.99
On wagering	Sham	Uranus	0.99
On wagering	Sham	Uranus	0.93
On wagering	TMS on 46d	Neptune	0.93
On wagering	TMS on 46d	Neptune	0.94
On wagering	TMS on 46d	Neptune	0.9
On wagering	TMS on 46d	Neptune	0.91
On wagering	TMS on 46d	Neptune	0.83
On wagering	Sham	Neptune	0.99
On wagering	Sham	Neptune	0.98
On wagering	Sham	Neptune	0.87
On wagering	Sham	Neptune	0.95
On wagering	Sham	Neptune	0.98
On wagering	TMS on 46d	Uranus	0.86
On wagering	TMS on 46d	Uranus	0.94
On wagering	TMS on 46d	Uranus	0.9
On wagering	TMS on 46d	Uranus	0.85
On wagering	TMS on 46d	Uranus	0.88
On wagering	Sham	Uranus	0.94
On wagering	Sham	Uranus	0.99
On wagering	Sham	Uranus	0.99
On wagering	Sham	Uranus	0.88
On wagering	Sham	Uranus	0.93
On wagering	TMS on 46d	Neptune	0.93
On wagering	TMS on 46d	Neptune	0.94
On wagering	TMS on 46d	Neptune	0.9
On wagering	TMS on 46d	Neptune	0.82
On wagering	TMS on 46d	Neptune	0.83
On wagering	Sham	Neptune	0.99
On wagering	Sham	Neptune	0.98
On wagering	Sham	Neptune	0.87
On wagering	Sham	Neptune	0.95
On wagering	Sham	Neptune	0.98
On wagering	TMS on 46d	Uranus	0.86
On wagering	TMS on 46d	Uranus	0.84
On wagering	TMS on 46d	Uranus	0.8
On wagering	TMS on 46d	Uranus	0.85
On wagering	TMS on 46d	Uranus	0.98
On wagering	Sham	Uranus	0.94
On wagering	Sham	Uranus	0.99
On wagering	Sham	Uranus	0.99
On wagering	Sham	Uranus	0.88
On wagering	Sham	Uranus	0.93
On wagering	TMS on 46d	Neptune	0.93
On wagering	TMS on 46d	Neptune	0.94
On wagering	TMS on 46d	Neptune	0.99
On wagering	TMS on 46d	Neptune	0.92
On wagering	TMS on 46d	Neptune	0.83
On wagering	Sham	Neptune	0.99
On wagering	Sham	Neptune	0.85
On wagering	Sham	Neptune	0.97
On wagering	Sham	Neptune	0.95
On wagering	Sham	Neptune	0.98
On wagering	TMS on 46d	Uranus	0.92
On wagering	TMS on 46d	Uranus	0.84
On wagering	TMS on 46d	Uranus	0.8
On wagering	TMS on 46d	Uranus	0.96
On wagering	TMS on 46d	Uranus	0.98
On wagering	Sham	Uranus	0.99
On wagering	Sham	Uranus	0.99
On wagering	Sham	Uranus	0.84
On wagering	Sham	Uranus	0.88
On wagering	Sham	Uranus	0.83
On wagering	TMS on 46d	Neptune	0.93
On wagering	TMS on 46d	Neptune	0.94
On wagering	TMS on 46d	Neptune	0.99
On wagering	TMS on 46d	Neptune	0.99
On wagering	TMS on 46d	Neptune	0.83
On wagering	Sham	Neptune	0.99
On wagering	Sham	Neptune	0.85
On wagering	Sham	Neptune	0.97
On wagering	Sham	Neptune	0.86
On wagering	Sham	Neptune	0.89
On wagering	TMS on 46d	Uranus	0.98
On wagering	TMS on 46d	Uranus	0.84
On wagering	TMS on 46d	Uranus	0.8
On wagering	TMS on 46d	Uranus	0.96
On wagering	TMS on 46d	Uranus	0.98
On wagering	Sham	Uranus	0.99
On wagering	Sham	Uranus	0.99
On wagering	Sham	Uranus	0.93
On wagering	Sham	Uranus	0.88
On wagering	Sham	Uranus	0.83
On wagering	TMS on 46d	Neptune	0.9
On wagering	TMS on 46d	Neptune	0.84
On wagering	TMS on 46d	Neptune	0.99
On wagering	TMS on 46d	Neptune	0.99
On wagering	TMS on 46d	Neptune	0.68
On wagering	Sham	Neptune	0.9
On wagering	Sham	Neptune	0.85
On wagering	Sham	Neptune	0.97
On wagering	Sham	Neptune	0.86
On wagering	Sham	Neptune	0.89
On wagering	TMS on 46d	Uranus	0.98
On wagering	TMS on 46d	Uranus	0.94
On wagering	TMS on 46d	Uranus	0.9
On wagering	TMS on 46d	Uranus	0.96
On wagering	TMS on 46d	Uranus	0.98
On wagering	Sham	Uranus	0.99
On wagering	Sham	Uranus	0.9
On wagering	Sham	Uranus	0.93
On wagering	Sham	Uranus	0.84
On wagering	Sham	Uranus	0.83
On wagering	TMS on 46d	Neptune	0.9
On wagering	TMS on 46d	Neptune	0.94
On wagering	TMS on 46d	Neptune	0.99
On wagering	TMS on 46d	Neptune	0.99
On wagering	TMS on 46d	Neptune	0.68
On wagering	Sham	Neptune	0.9
On wagering	Sham	Neptune	0.85
On wagering	Sham	Neptune	0.97
On wagering	Sham	Neptune	0.86
On wagering	Sham	Neptune	0.89
On wagering	TMS on 46d	Uranus	0.98
On wagering	TMS on 46d	Uranus	0.94
On wagering	TMS on 46d	Uranus	0.9
On wagering	TMS on 46d	Uranus	0.96
On wagering	TMS on 46d	Uranus	0.88
On wagering	Sham	Uranus	0.99
On wagering	Sham	Uranus	0.9
On wagering	Sham	Uranus	0.93
On wagering	Sham	Uranus	0.99
On wagering	Sham	Uranus	0.93
On wagering	TMS on 46d	Neptune	0.9
On wagering	TMS on 46d	Neptune	0.94
On wagering	TMS on 46d	Neptune	0.89
On wagering	TMS on 46d	Neptune	0.99
On wagering	TMS on 46d	Neptune	0.68
On wagering	Sham	Neptune	0.9
On wagering	Sham	Neptune	0.75
On wagering	Sham	Neptune	0.87
On wagering	Sham	Neptune	0.97
On wagering	Sham	Neptune	0.89
On wagering	TMS on 46d	Uranus	0.98
On wagering	TMS on 46d	Uranus	0.94
On wagering	TMS on 46d	Uranus	0.9
On wagering	TMS on 46d	Uranus	0.88
On wagering	TMS on 46d	Uranus	0.88
On wagering	Sham	Uranus	0.94
On wagering	Sham	Uranus	0.9
On wagering	Sham	Uranus	0.99
On wagering	Sham	Uranus	0.99
On wagering	Sham	Uranus	0.93
On wagering	TMS on 46d	Neptune	0.9
On wagering	TMS on 46d	Neptune	0.94
On wagering	TMS on 46d	Neptune	0.89
On wagering	TMS on 46d	Neptune	0.96
On wagering	TMS on 46d	Neptune	0.68
On wagering	Sham	Neptune	0.9
On wagering	Sham	Neptune	0.75
On wagering	Sham	Neptune	0.87
On wagering	Sham	Neptune	0.97
On wagering	Sham	Neptune	0.8
On wagering	TMS on 46d	Uranus	0.92
On wagering	TMS on 46d	Uranus	0.94
On wagering	TMS on 46d	Uranus	0.9
On wagering	TMS on 46d	Uranus	0.88
On wagering	TMS on 46d	Uranus	0.88
On wagering	Sham	Uranus	0.94
On wagering	Sham	Uranus	0.99
On wagering	Sham	Uranus	0.99
On wagering	Sham	Uranus	0.99
On wagering	Sham	Uranus	0.93
On wagering	TMS on 46d	Neptune	0.88
On wagering	TMS on 46d	Neptune	0.94
On wagering	TMS on 46d	Neptune	0.99
On wagering	TMS on 46d	Neptune	0.96
On wagering	TMS on 46d	Neptune	0.77
On wagering	Sham	Neptune	0.8
On wagering	Sham	Neptune	0.85
On wagering	Sham	Neptune	0.87
On wagering	Sham	Neptune	0.97
On wagering	Sham	Neptune	0.8
On wagering	TMS on 46d	Uranus	0.92
On wagering	TMS on 46d	Uranus	0.99
On wagering	TMS on 46d	Uranus	0.82
On wagering	TMS on 46d	Uranus	0.97
On wagering	TMS on 46d	Uranus	0.88
On wagering	Sham	Uranus	0.94
On wagering	Sham	Uranus	0.99
On wagering	Sham	Uranus	0.99
On wagering	Sham	Uranus	0.99
On wagering	Sham	Uranus	0.93
On wagering	TMS on 46d	Neptune	0.88
On wagering	TMS on 46d	Neptune	0.85
On wagering	TMS on 46d	Neptune	0.99
On wagering	TMS on 46d	Neptune	0.96
On wagering	TMS on 46d	Neptune	0.77
On wagering	Sham	Neptune	0.89
On wagering	Sham	Neptune	0.95
On wagering	Sham	Neptune	0.87
On wagering	Sham	Neptune	0.97
On wagering	Sham	Neptune	0.8
On wagering	TMS on 46d	Uranus	0.92
On wagering	TMS on 46d	Uranus	0.99
On wagering	TMS on 46d	Uranus	0.82
On wagering	TMS on 46d	Uranus	0.97
On wagering	TMS on 46d	Uranus	0.98
On wagering	Sham	Uranus	0.94
On wagering	Sham	Uranus	0.99
On wagering	Sham	Uranus	0.99
On wagering	Sham	Uranus	0.86
On wagering	Sham	Uranus	0.83
On wagering	TMS on 46d	Neptune	0.93
On wagering	TMS on 46d	Neptune	0.94
On wagering	TMS on 46d	Neptune	0.99
On wagering	TMS on 46d	Neptune	0.96
On wagering	TMS on 46d	Neptune	0.77
On wagering	Sham	Neptune	0.89
On wagering	Sham	Neptune	0.99
On wagering	Sham	Neptune	0.77
On wagering	Sham	Neptune	0.87
On wagering	Sham	Neptune	0.89
On wagering	TMS on 46d	Uranus	0.92
On wagering	TMS on 46d	Uranus	0.99
On wagering	TMS on 46d	Uranus	0.9
On wagering	TMS on 46d	Uranus	0.97
On wagering	TMS on 46d	Uranus	0.98
On wagering	Sham	Uranus	0.79
On wagering	Sham	Uranus	0.99
On wagering	Sham	Uranus	0.89
On wagering	Sham	Uranus	0.86
On wagering	Sham	Uranus	0.92
On wagering	TMS on 46d	Neptune	0.93
On wagering	TMS on 46d	Neptune	0.94
On wagering	TMS on 46d	Neptune	0.91
On wagering	TMS on 46d	Neptune	0.77
On wagering	Sham	Neptune	0.89
On wagering	Sham	Neptune	0.99
On wagering	Sham	Neptune	0.77
On wagering	Sham	Neptune	0.97
On wagering	Sham	Neptune	0.89
On wagering	TMS on 46d	Uranus	0.98
On wagering	TMS on 46d	Uranus	0.99
On wagering	TMS on 46d	Uranus	0.9
On wagering	TMS on 46d	Uranus	0.97
On wagering	TMS on 46d	Uranus	0.98
On wagering	Sham	Uranus	0.89
On wagering	Sham	Uranus	0.99
On wagering	Sham	Uranus	0.89
On wagering	Sham	Uranus	0.99
On wagering	Sham	Uranus	0.92
On wagering	TMS on 46d	Neptune	0.93
On wagering	TMS on 46d	Neptune	0.94
On wagering	TMS on 46d	Neptune	0.88
On wagering	TMS on 46d	Neptune	0.91
On wagering	TMS on 46d	Neptune	0.68
On wagering	Sham	Neptune	0.89
On wagering	Sham	Neptune	0.99
On wagering	Sham	Neptune	0.77
On wagering	Sham	Neptune	0.97
On wagering	Sham	Neptune	0.89
On wagering	TMS on 46d	Uranus	0.98
On wagering	TMS on 46d	Uranus	0.9
On wagering	TMS on 46d	Uranus	0.9
On wagering	TMS on 46d	Uranus	0.86
On wagering	TMS on 46d	Uranus	0.98
On wagering	Sham	Uranus	0.89
On wagering	Sham	Uranus	0.99
On wagering	Sham	Uranus	0.99
On wagering	Sham	Uranus	0.99
On wagering	Sham	Uranus	0.92
On wagering	TMS on 46d	Neptune	0.93
On wagering	TMS on 46d	Neptune	0.94
On wagering	TMS on 46d	Neptune	0.88
On wagering	TMS on 46d	Neptune	0.99
On wagering	TMS on 46d	Neptune	0.79
On wagering	Sham	Neptune	0.8
On wagering	Sham	Neptune	0.99
On wagering	Sham	Neptune	0.88
On wagering	Sham	Neptune	0.97
On wagering	Sham	Neptune	0.89
On wagering	TMS on 46d	Uranus	0.98
On wagering	TMS on 46d	Uranus	0.9
On wagering	TMS on 46d	Uranus	0.9
On wagering	TMS on 46d	Uranus	0.86
On wagering	TMS on 46d	Uranus	0.88
On wagering	Sham	Uranus	0.89
On wagering	Sham	Uranus	0.99
On wagering	Sham	Uranus	0.99
On wagering	Sham	Uranus	0.99
On wagering	Sham	Uranus	0.92
On wagering	TMS on 46d	Neptune	0.86
On wagering	TMS on 46d	Neptune	0.83
On wagering	TMS on 46d	Neptune	0.88
On wagering	TMS on 46d	Neptune	0.99
On wagering	TMS on 46d	Neptune	0.79
On wagering	Sham	Neptune	0.9
On wagering	Sham	Neptune	0.88
On wagering	Sham	Neptune	0.88
On wagering	Sham	Neptune	0.97
On wagering	Sham	Neptune	0.79
On wagering	TMS on 46d	Uranus	0.98
On wagering	TMS on 46d	Uranus	0.9
On wagering	TMS on 46d	Uranus	0.99
On wagering	TMS on 46d	Uranus	0.86
On wagering	TMS on 46d	Uranus	0.88
On wagering	Sham	Uranus	0.89
On wagering	Sham	Uranus	0.99
On wagering	Sham	Uranus	0.99
On wagering	Sham	Uranus	0.99
On wagering	Sham	Uranus	0.82
On wagering	TMS on 46d	Neptune	0.93
On wagering	TMS on 46d	Neptune	0.83
On wagering	TMS on 46d	Neptune	0.88
On wagering	TMS on 46d	Neptune	0.99
On wagering	TMS on 46d	Neptune	0.79
On wagering	Sham	Neptune	0.9
On wagering	Sham	Neptune	0.88
On wagering	Sham	Neptune	0.88
On wagering	Sham	Neptune	0.87
On wagering	Sham	Neptune	0.89
On wagering	TMS on 46d	Uranus	0.92
On wagering	TMS on 46d	Uranus	0.9
On wagering	TMS on 46d	Uranus	0.99
On wagering	TMS on 46d	Uranus	0.96
On wagering	TMS on 46d	Uranus	0.88
On wagering	Sham	Uranus	0.8
On wagering	Sham	Uranus	0.88
On wagering	Sham	Uranus	0.99
On wagering	Sham	Uranus	0.99
On wagering	Sham	Uranus	0.93
On wagering	TMS on 46d	Neptune	0.93
On wagering	TMS on 46d	Neptune	0.83
On wagering	TMS on 46d	Neptune	0.78
On wagering	TMS on 46d	Neptune	0.99
On wagering	TMS on 46d	Neptune	0.79
On wagering	Sham	Neptune	0.9
On wagering	Sham	Neptune	0.88
On wagering	Sham	Neptune	0.88
On wagering	Sham	Neptune	0.87
On wagering	Sham	Neptune	0.89
On wagering	TMS on 46d	Uranus	0.92
On wagering	TMS on 46d	Uranus	0.99
On wagering	TMS on 46d	Uranus	0.99
On wagering	TMS on 46d	Uranus	0.96
On wagering	TMS on 46d	Uranus	0.98
On wagering	Sham	Uranus	0.8
On wagering	Sham	Uranus	0.88
On wagering	Sham	Uranus	0.88
On wagering	Sham	Uranus	0.99
On wagering	Sham	Uranus	0.93
On wagering	TMS on 46d	Neptune	0.93
On wagering	TMS on 46d	Neptune	0.94
On wagering	TMS on 46d	Neptune	0.78
On wagering	TMS on 46d	Neptune	0.9
On wagering	TMS on 46d	Neptune	0.69
On wagering	Sham	Neptune	0.9
On wagering	Sham	Neptune	0.88
On wagering	Sham	Neptune	0.77
On wagering	Sham	Neptune	0.87
On wagering	Sham	Neptune	0.89
On wagering	TMS on 46d	Uranus	0.98
On wagering	TMS on 46d	Uranus	0.99
On wagering	TMS on 46d	Uranus	0.99
On wagering	TMS on 46d	Uranus	0.96
On wagering	TMS on 46d	Uranus	0.98
On wagering	Sham	Uranus	0.8
On wagering	Sham	Uranus	0.88
On wagering	Sham	Uranus	0.88
On wagering	Sham	Uranus	0.99
On wagering	Sham	Uranus	0.93
On wagering	TMS on 46d	Neptune	0.93
On wagering	TMS on 46d	Neptune	0.94
On wagering	TMS on 46d	Neptune	0.78
On wagering	TMS on 46d	Neptune	0.9
On wagering	TMS on 46d	Neptune	0.69
On wagering	Sham	Neptune	0.8
On wagering	Sham	Neptune	0.77
On wagering	Sham	Neptune	0.87
On wagering	Sham	Neptune	0.89
On wagering	TMS on 46d	Uranus	0.98
On wagering	TMS on 46d	Uranus	0.99
On wagering	TMS on 46d	Uranus	0.89
On wagering	TMS on 46d	Uranus	0.96
On wagering	TMS on 46d	Uranus	0.98
On wagering	Sham	Uranus	0.9
On wagering	Sham	Uranus	0.88
On wagering	Sham	Uranus	0.88
On wagering	Sham	Uranus	0.99
On wagering	Sham	Uranus	0.93
On wagering	TMS on 46d	Neptune	0.86
On wagering	TMS on 46d	Neptune	0.99
On wagering	TMS on 46d	Neptune	0.78
On wagering	TMS on 46d	Neptune	0.99
On wagering	TMS on 46d	Neptune	0.69
On wagering	Sham	Neptune	0.8
On wagering	Sham	Neptune	0.87
On wagering	Sham	Neptune	0.77
On wagering	Sham	Neptune	0.77
On wagering	Sham	Neptune	0.8
On wagering	TMS on 46d	Uranus	0.98
On wagering	TMS on 46d	Uranus	0.99
On wagering	TMS on 46d	Uranus	0.89
On wagering	TMS on 46d	Uranus	0.88
On wagering	TMS on 46d	Uranus	0.98
On wagering	Sham	Uranus	0.9
On wagering	Sham	Uranus	0.77
On wagering	Sham	Uranus	0.88
On wagering	Sham	Uranus	0.99
On wagering	Sham	Uranus	0.82
On wagering	TMS on 46d	Neptune	0.92
On wagering	TMS on 46d	Neptune	0.99
On wagering	TMS on 46d	Neptune	0.89
On wagering	TMS on 46d	Neptune	0.99
On wagering	TMS on 46d	Neptune	0.79
On wagering	Sham	Neptune	0.9
On wagering	Sham	Neptune	0.87
On wagering	Sham	Neptune	0.77
On wagering	Sham	Neptune	0.77
On wagering	Sham	Neptune	0.8
On wagering	TMS on 46d	Uranus	0.98
On wagering	TMS on 46d	Uranus	0.88
On wagering	TMS on 46d	Uranus	0.89
On wagering	TMS on 46d	Uranus	0.96
On wagering	TMS on 46d	Uranus	0.9
On wagering	Sham	Uranus	0.9
On wagering	Sham	Uranus	0.87
On wagering	Sham	Uranus	0.79
On wagering	Sham	Uranus	0.99
On wagering	Sham	Uranus	0.82
On wagering	TMS on 46d	Neptune	0.92
On wagering	TMS on 46d	Neptune	0.99
On wagering	TMS on 46d	Neptune	0.99
On wagering	TMS on 46d	Neptune	0.99
On wagering	TMS on 46d	Neptune	0.89
On wagering	Sham	Neptune	0.9
On wagering	Sham	Neptune	0.96
On wagering	Sham	Neptune	0.87
On wagering	Sham	Neptune	0.86
On wagering	Sham	Neptune	0.89
On wagering	TMS on 46d	Uranus	0.92
On wagering	TMS on 46d	Uranus	0.88
On wagering	TMS on 46d	Uranus	0.89
On wagering	TMS on 46d	Uranus	0.96
On wagering	TMS on 46d	Uranus	0.99
On wagering	Sham	Uranus	0.9
On wagering	Sham	Uranus	0.97
On wagering	Sham	Uranus	0.79
On wagering	Sham	Uranus	0.99
On wagering	Sham	Uranus	0.88
On wagering	TMS on 46d	Neptune	0.92
On wagering	TMS on 46d	Neptune	0.99
On wagering	TMS on 46d	Neptune	0.99
On wagering	TMS on 46d	Neptune	0.99
On wagering	TMS on 46d	Neptune	0.89
On wagering	Sham	Neptune	0.9
On wagering	Sham	Neptune	0.96
On wagering	Sham	Neptune	0.96
On wagering	Sham	Neptune	0.86
On wagering	Sham	Neptune	0.89
On wagering	TMS on 46d	Uranus	0.98
On wagering	TMS on 46d	Uranus	0.88
On wagering	TMS on 46d	Uranus	0.81
On wagering	TMS on 46d	Uranus	0.96
On wagering	TMS on 46d	Uranus	0.99
On wagering	Sham	Uranus	0.81
On wagering	Sham	Uranus	0.97
On wagering	Sham	Uranus	0.89
On wagering	Sham	Uranus	0.99
On wagering	Sham	Uranus	0.88
On wagering	TMS on 46d	Neptune	0.92
On wagering	TMS on 46d	Neptune	0.99
On wagering	TMS on 46d	Neptune	0.99
On wagering	TMS on 46d	Neptune	0.93
On wagering	TMS on 46d	Neptune	0.89
On wagering	Sham	Neptune	0.9
On wagering	Sham	Neptune	0.96
On wagering	Sham	Neptune	0.96
On wagering	Sham	Neptune	0.86
On wagering	Sham	Neptune	0.89
On wagering	TMS on 46d	Uranus	0.98
On wagering	TMS on 46d	Uranus	0.88
On wagering	TMS on 46d	Uranus	0.81
On wagering	TMS on 46d	Uranus	0.96
On wagering	TMS on 46d	Uranus	0.99
On wagering	Sham	Uranus	0.81
On wagering	Sham	Uranus	0.97
On wagering	Sham	Uranus	0.89
On wagering	Sham	Uranus	0.99
On wagering	Sham	Uranus	0.88
On wagering	TMS on 46d	Neptune	0.86
On wagering	TMS on 46d	Neptune	0.99
On wagering	TMS on 46d	Neptune	0.99
On wagering	TMS on 46d	Neptune	0.93
On wagering	TMS on 46d	Neptune	0.89
On wagering	Sham	Neptune	0.84
On wagering	Sham	Neptune	0.96
On wagering	Sham	Neptune	0.96
On wagering	Sham	Neptune	0.86
On wagering	Sham	Neptune	0.99
On wagering	TMS on 46d	Uranus	0.98
On wagering	TMS on 46d	Uranus	0.81
On wagering	TMS on 46d	Uranus	0.87
On wagering	TMS on 46d	Uranus	0.86
On wagering	TMS on 46d	Uranus	0.99
On wagering	Sham	Uranus	0.81
On wagering	Sham	Uranus	0.97
On wagering	Sham	Uranus	0.99
On wagering	Sham	Uranus	0.99
On wagering	Sham	Uranus	0.88
On wagering	TMS on 46d	Neptune	0.95
On wagering	TMS on 46d	Neptune	0.99
On wagering	TMS on 46d	Neptune	0.89
On wagering	TMS on 46d	Neptune	0.93
On wagering	TMS on 46d	Neptune	0.79
On wagering	Sham	Neptune	0.84
On wagering	Sham	Neptune	0.87
On wagering	Sham	Neptune	0.96
On wagering	Sham	Neptune	0.96
On wagering	Sham	Neptune	0.99
On wagering	TMS on 46d	Uranus	0.98
On wagering	TMS on 46d	Uranus	0.81
On wagering	TMS on 46d	Uranus	0.87
On wagering	TMS on 46d	Uranus	0.86
On wagering	TMS on 46d	Uranus	0.94
On wagering	Sham	Uranus	0.81
On wagering	Sham	Uranus	0.87
On wagering	Sham	Uranus	0.99
On wagering	Sham	Uranus	0.99
On wagering	Sham	Uranus	0.94
On wagering	TMS on 46d	Neptune	0.95
On wagering	TMS on 46d	Neptune	0.99
On wagering	TMS on 46d	Neptune	0.89
On wagering	TMS on 46d	Neptune	0.93
On wagering	TMS on 46d	Neptune	0.79
On wagering	Sham	Neptune	0.9
On wagering	Sham	Neptune	0.87
On wagering	Sham	Neptune	0.87
On wagering	Sham	Neptune	0.96
On wagering	Sham	Neptune	0.99
On wagering	TMS on 46d	Uranus	0.99
On wagering	TMS on 46d	Uranus	0.81
On wagering	TMS on 46d	Uranus	0.87
On wagering	TMS on 46d	Uranus	0.86
On wagering	TMS on 46d	Uranus	0.94
On wagering	Sham	Uranus	0.72
On wagering	Sham	Uranus	0.87
On wagering	Sham	Uranus	0.99
On wagering	Sham	Uranus	0.94
On wagering	TMS on 46d	Neptune	0.95
On wagering	TMS on 46d	Neptune	0.91
On wagering	TMS on 46d	Neptune	0.99
On wagering	TMS on 46d	Neptune	0.87
On wagering	TMS on 46d	Neptune	0.79
On wagering	Sham	Neptune	0.97
On wagering	Sham	Neptune	0.96
On wagering	Sham	Neptune	0.87
On wagering	Sham	Neptune	0.96
On wagering	Sham	Neptune	0.99
On wagering	TMS on 46d	Uranus	0.99
On wagering	TMS on 46d	Uranus	0.89
On wagering	TMS on 46d	Uranus	0.87
On wagering	TMS on 46d	Uranus	0.86
On wagering	TMS on 46d	Uranus	0.94
On wagering	Sham	Uranus	0.72
On wagering	Sham	Uranus	0.87
On wagering	Sham	Uranus	0.99
On wagering	Sham	Uranus	0.94
On wagering	TMS on 46d	Neptune	0.95
On wagering	TMS on 46d	Neptune	0.91
On wagering	TMS on 46d	Neptune	0.99
On wagering	TMS on 46d	Neptune	0.87
On wagering	TMS on 46d	Neptune	0.89
On wagering	Sham	Neptune	0.97
On wagering	Sham	Neptune	0.96
On wagering	Sham	Neptune	0.87
On wagering	Sham	Neptune	0.96
On wagering	Sham	Neptune	0.92
On wagering	TMS on 46d	Uranus	0.99
On wagering	TMS on 46d	Uranus	0.89
On wagering	TMS on 46d	Uranus	0.8
On wagering	TMS on 46d	Uranus	0.76
On wagering	TMS on 46d	Uranus	0.94
On wagering	Sham	Uranus	0.72
On wagering	Sham	Uranus	0.87
On wagering	Sham	Uranus	0.89
On wagering	Sham	Uranus	0.94
On wagering	TMS on 46d	Neptune	0.77
On wagering	TMS on 46d	Neptune	0.91
On wagering	TMS on 46d	Neptune	0.99
On wagering	TMS on 46d	Neptune	0.93
On wagering	TMS on 46d	Neptune	0.89
On wagering	Sham	Neptune	0.97
On wagering	Sham	Neptune	0.96
On wagering	Sham	Neptune	0.97
On wagering	Sham	Neptune	0.85
On wagering	Sham	Neptune	0.92
On wagering	Sham	Uranus	0.86
On wagering	TMS on 46d	Uranus	0.99
On wagering	TMS on 46d	Uranus	0.89
On wagering	TMS on 46d	Uranus	0.8
On wagering	TMS on 46d	Uranus	0.76
On wagering	TMS on 46d	Uranus	0.92
On wagering	Sham	Uranus	0.72
On wagering	Sham	Uranus	0.78
On wagering	Sham	Uranus	0.89
On wagering	Sham	Uranus	0.88
On wagering	TMS on 46d	Uranus	0.99
On wagering	TMS on 46d	Neptune	0.77
On wagering	TMS on 46d	Neptune	0.91
On wagering	TMS on 46d	Neptune	0.99
On wagering	TMS on 46d	Neptune	0.99
On wagering	TMS on 46d	Neptune	0.89
On wagering	Sham	Neptune	0.97
On wagering	Sham	Neptune	0.96
On wagering	Sham	Neptune	0.97
On wagering	Sham	Neptune	0.85
On wagering	Sham	Neptune	0.92
On wagering	Sham	Uranus	0.86
On wagering	TMS on 46d	Uranus	0.91
On wagering	TMS on 46d	Uranus	0.89
On wagering	TMS on 46d	Uranus	0.9
On wagering	TMS on 46d	Uranus	0.82
On wagering	TMS on 46d	Uranus	0.92
On wagering	Sham	Uranus	0.82
On wagering	Sham	Uranus	0.88
On wagering	Sham	Uranus	0.89
On wagering	Sham	Uranus	0.94
On wagering	TMS on 46d	Uranus	0.99
On wagering	TMS on 46d	Neptune	0.77
On wagering	TMS on 46d	Neptune	0.98
On wagering	TMS on 46d	Neptune	0.9
On wagering	TMS on 46d	Neptune	0.99
On wagering	TMS on 46d	Neptune	0.89
On wagering	Sham	Neptune	0.91
On wagering	Sham	Neptune	0.86
On wagering	Sham	Neptune	0.97
On wagering	Sham	Neptune	0.91
On wagering	Sham	Neptune	0.92
On wagering	Sham	Uranus	0.86
On wagering	TMS on 46d	Uranus	0.91
On wagering	TMS on 46d	Uranus	0.8
On wagering	TMS on 46d	Uranus	0.9
On wagering	TMS on 46d	Uranus	0.82
On wagering	TMS on 46d	Uranus	0.92
On wagering	Sham	Uranus	0.82
On wagering	Sham	Uranus	0.88
On wagering	Sham	Uranus	0.99
On wagering	Sham	Uranus	0.94
On wagering	TMS on 46d	Uranus	0.9
On wagering	TMS on 46d	Neptune	0.92
On wagering	TMS on 46d	Neptune	0.98
On wagering	TMS on 46d	Neptune	0.9
On wagering	TMS on 46d	Neptune	0.98
On wagering	Sham	Neptune	0.91
On wagering	Sham	Neptune	0.86
On wagering	Sham	Neptune	0.97
On wagering	Sham	Neptune	0.98
On wagering	Sham	Neptune	0.85
On wagering	Sham	Uranus	0.85
On wagering	TMS on 46d	Uranus	0.91
On wagering	TMS on 46d	Uranus	0.8
On wagering	TMS on 46d	Uranus	0.9
On wagering	TMS on 46d	Uranus	0.88
On wagering	TMS on 46d	Uranus	0.92
On wagering	Sham	Uranus	0.93
On wagering	Sham	Uranus	0.88
On wagering	Sham	Uranus	0.99
On wagering	Sham	Uranus	0.94
On wagering	TMS on 46d	Uranus	0.9
On wagering	Sham	Neptune	0.99
On wagering	TMS on 46d	Neptune	0.92
On wagering	TMS on 46d	Neptune	0.98
On wagering	TMS on 46d	Neptune	0.9
On wagering	TMS on 46d	Neptune	0.98
On wagering	Sham	Neptune	0.98
On wagering	Sham	Neptune	0.88
On wagering	Sham	Neptune	0.98
On wagering	Sham	Neptune	0.85
On wagering	Sham	Uranus	0.85
On wagering	TMS on 46d	Uranus	0.91
On wagering	TMS on 46d	Uranus	0.8
On wagering	TMS on 46d	Uranus	0.9
On wagering	TMS on 46d	Uranus	0.88
On wagering	Sham	Uranus	0.93
On wagering	Sham	Uranus	0.88
On wagering	Sham	Uranus	0.94
On wagering	TMS on 46d	Uranus	0.9
On wagering	TMS on 46d	Neptune	0.71
On wagering	Sham	Neptune	0.99
On wagering	Sham	Neptune	0.92
On wagering	TMS on 46d	Neptune	0.98
On wagering	TMS on 46d	Neptune	0.98
On wagering	TMS on 46d	Neptune	0.9
On wagering	TMS on 46d	Neptune	0.98
On wagering	Sham	Neptune	0.98
On wagering	Sham	Neptune	0.88
On wagering	Sham	Neptune	0.98
On wagering	Sham	Neptune	0.92
On wagering	Sham	Uranus	0.85
On wagering	Sham	Uranus	0.99
On wagering	TMS on 46d	Uranus	0.86
On wagering	TMS on 46d	Uranus	0.8
On wagering	TMS on 46d	Uranus	0.82
On wagering	TMS on 46d	Uranus	0.88
On wagering	Sham	Uranus	0.93
On wagering	Sham	Uranus	0.78
On wagering	Sham	Uranus	0.88
On wagering	TMS on 46d	Uranus	0.89
On wagering	TMS on 46d	Uranus	0.92
On wagering	TMS on 46d	Neptune	0.71
On wagering	Sham	Neptune	0.99
On wagering	Sham	Neptune	0.92
On wagering	TMS on 46d	Neptune	0.91
On wagering	TMS on 46d	Neptune	0.81
On wagering	TMS on 46d	Neptune	0.98
On wagering	Sham	Neptune	0.98
On wagering	Sham	Neptune	0.98
On wagering	Sham	Neptune	0.92
On wagering	Sham	Uranus	0.94
On wagering	Sham	Uranus	0.99
On wagering	TMS on 46d	Uranus	0.92
On wagering	TMS on 46d	Uranus	0.92
On wagering	TMS on 46d	Uranus	0.82
On wagering	TMS on 46d	Uranus	0.88
On wagering	Sham	Uranus	0.89
On wagering	Sham	Uranus	0.88
On wagering	TMS on 46d	Uranus	0.99
On wagering	TMS on 46d	Uranus	0.89
On wagering	TMS on 46d	Uranus	0.92
On wagering	TMS on 46d	Neptune	0.71
On wagering	TMS on 46d	Neptune	0.92
On wagering	Sham	Neptune	0.99
On wagering	Sham	Neptune	0.9
On wagering	Sham	Neptune	0.9
On wagering	Sham	Neptune	0.91
On wagering	Sham	Neptune	0.92
On wagering	TMS on 46d	Neptune	0.9
On wagering	Sham	Neptune	0.98
On wagering	Sham	Neptune	0.91
On wagering	Sham	Uranus	0.99
On wagering	Sham	Uranus	0.94
On wagering	Sham	Uranus	0.99
On wagering	TMS on 46d	Uranus	0.93
On wagering	TMS on 46d	Uranus	0.92
On wagering	TMS on 46d	Uranus	0.9
On wagering	Sham	Uranus	0.89
On wagering	TMS on 46d	Uranus	0.82
On wagering	TMS on 46d	Uranus	0.9
On wagering	TMS on 46d	Uranus	0.9
On wagering	TMS on 46d	Uranus	0.89
On wagering	TMS on 46d	Uranus	0.94
On wagering	TMS on 46d	Neptune	0.71
On wagering	TMS on 46d	Neptune	0.92
On wagering	TMS on 46d	Neptune	0.92
On wagering	TMS on 46d	Neptune	0.89
On wagering	TMS on 46d	Neptune	0.81
On wagering	Sham	Neptune	0.99
On wagering	Sham	Neptune	0.9
On wagering	Sham	Neptune	0.99
On wagering	Sham	Neptune	0.91
On wagering	Sham	Neptune	0.92
On wagering	Sham	Uranus	0.89
On wagering	Sham	Uranus	0.99
On wagering	Sham	Uranus	0.99
On wagering	Sham	Uranus	0.94
On wagering	Sham	Uranus	0.99
On wagering	TMS on 46d	Uranus	0.82
On wagering	TMS on 46d	Uranus	0.9
On wagering	TMS on 46d	Uranus	0.9
On wagering	TMS on 46d	Uranus	0.86
On wagering	TMS on 46d	Uranus	0.94
On wagering	TMS on 46d	Neptune	0.75
On wagering	TMS on 46d	Neptune	0.83
On wagering	TMS on 46d	Neptune	0.82
On wagering	TMS on 46d	Neptune	0.79
On wagering	TMS on 46d	Neptune	0.87
On wagering	Sham	Neptune	0.89
On wagering	Sham	Neptune	0.97
On wagering	Sham	Neptune	0.99
On wagering	Sham	Neptune	0.81
On wagering	Sham	Neptune	0.98
On wagering	Sham	Uranus	0.91
On wagering	Sham	Uranus	0.99
On wagering	Sham	Uranus	0.99
On wagering	Sham	Uranus	0.94
On wagering	Sham	Uranus	0.99
On wagering	TMS on 46d	Uranus	0.92
On wagering	TMS on 46d	Uranus	0.99
On wagering	TMS on 46d	Uranus	0.9
On wagering	TMS on 46d	Uranus	0.86
On wagering	TMS on 46d	Uranus	0.95
On wagering	TMS on 46d	Neptune	0.75
On wagering	TMS on 46d	Neptune	0.83
On wagering	TMS on 46d	Neptune	0.88
On wagering	TMS on 46d	Neptune	0.79
On wagering	TMS on 46d	Neptune	0.87
On wagering	Sham	Neptune	0.89
On wagering	Sham	Neptune	0.97
On wagering	Sham	Neptune	0.99
On wagering	Sham	Neptune	0.81
On wagering	Sham	Neptune	0.98
On wagering	Sham	Uranus	0.91
On wagering	Sham	Uranus	0.99
On wagering	Sham	Uranus	0.99
On wagering	Sham	Uranus	0.99
On wagering	TMS on 46d	Uranus	0.92
On wagering	TMS on 46d	Uranus	0.99
On wagering	TMS on 46d	Uranus	0.9
On wagering	TMS on 46d	Uranus	0.86
On wagering	TMS on 46d	Uranus	0.95
On wagering	TMS on 46d	Neptune	0.9
On wagering	TMS on 46d	Neptune	0.83
On wagering	TMS on 46d	Neptune	0.95
On wagering	TMS on 46d	Neptune	0.85
On wagering	TMS on 46d	Neptune	0.87
On wagering	Sham	Neptune	0.89
On wagering	Sham	Neptune	0.97
On wagering	Sham	Neptune	0.99
On wagering	Sham	Neptune	0.81
On wagering	Sham	Neptune	0.98
On wagering	Sham	Uranus	0.91
On wagering	Sham	Uranus	0.99
On wagering	Sham	Uranus	0.9
On wagering	Sham	Uranus	0.99
On wagering	Sham	Uranus	0.99
On wagering	TMS on 46d	Uranus	0.92
On wagering	TMS on 46d	Uranus	0.99
On wagering	TMS on 46d	Uranus	0.8
On wagering	TMS on 46d	Uranus	0.86
On wagering	TMS on 46d	Uranus	0.95
On wagering	TMS on 46d	Neptune	0.9
On wagering	TMS on 46d	Neptune	0.83
On wagering	TMS on 46d	Neptune	0.99
On wagering	TMS on 46d	Neptune	0.85
On wagering	TMS on 46d	Neptune	0.87
On wagering	Sham	Neptune	0.95
On wagering	Sham	Neptune	0.97
On wagering	Sham	Neptune	0.99
On wagering	Sham	Neptune	0.81
On wagering	Sham	Neptune	0.98
On wagering	Sham	Uranus	0.99
On wagering	Sham	Uranus	0.95
On wagering	Sham	Uranus	0.9
On wagering	Sham	Uranus	0.99
On wagering	Sham	Uranus	0.99
On wagering	TMS on 46d	Uranus	0.92
On wagering	TMS on 46d	Uranus	0.99
On wagering	TMS on 46d	Uranus	0.8
On wagering	TMS on 46d	Uranus	0.99
On wagering	TMS on 46d	Uranus	0.95
On wagering	TMS on 46d	Neptune	0.99
On wagering	TMS on 46d	Neptune	0.75
On wagering	TMS on 46d	Neptune	0.99
On wagering	TMS on 46d	Neptune	0.85
On wagering	TMS on 46d	Neptune	0.8
On wagering	Sham	Neptune	0.95
On wagering	Sham	Neptune	0.89
On wagering	Sham	Neptune	0.99
On wagering	Sham	Neptune	0.91
On wagering	Sham	Neptune	0.92
On wagering	Sham	Uranus	0.99
On wagering	Sham	Uranus	0.95
On wagering	Sham	Uranus	0.99
On wagering	Sham	Uranus	0.99
On wagering	Sham	Uranus	0.99
On wagering	TMS on 46d	Uranus	0.84
On wagering	TMS on 46d	Uranus	0.94
On wagering	TMS on 46d	Uranus	0.8
On wagering	TMS on 46d	Uranus	0.99
On wagering	TMS on 46d	Uranus	0.84
On wagering	TMS on 46d	Neptune	0.99
On wagering	TMS on 46d	Neptune	0.91
On wagering	TMS on 46d	Neptune	0.99
On wagering	TMS on 46d	Neptune	0.85
On wagering	TMS on 46d	Neptune	0.87
On wagering	Sham	Neptune	0.95
On wagering	Sham	Neptune	0.89
On wagering	Sham	Neptune	0.85
On wagering	Sham	Neptune	0.99
On wagering	Sham	Neptune	0.92
On wagering	Sham	Uranus	0.99
On wagering	Sham	Uranus	0.95
On wagering	Sham	Uranus	0.99
On wagering	Sham	Uranus	0.93
On wagering	Sham	Uranus	0.99
On wagering	TMS on 46d	Uranus	0.84
On wagering	TMS on 46d	Uranus	0.94
On wagering	TMS on 46d	Uranus	0.8
On wagering	TMS on 46d	Uranus	0.99
On wagering	TMS on 46d	Uranus	0.84
On wagering	TMS on 46d	Neptune	0.99
On wagering	TMS on 46d	Neptune	0.91
On wagering	TMS on 46d	Neptune	0.99
On wagering	TMS on 46d	Neptune	0.78
On wagering	TMS on 46d	Neptune	0.93
On wagering	Sham	Neptune	0.95
On wagering	Sham	Neptune	0.89
On wagering	Sham	Neptune	0.85
On wagering	Sham	Neptune	0.99
On wagering	Sham	Neptune	0.92
On wagering	Sham	Uranus	0.99
On wagering	Sham	Uranus	0.95
On wagering	Sham	Uranus	0.99
On wagering	Sham	Uranus	0.93
On wagering	Sham	Uranus	0.99
On wagering	TMS on 46d	Uranus	0.84
On wagering	TMS on 46d	Uranus	0.94
On wagering	TMS on 46d	Uranus	0.72
On wagering	TMS on 46d	Uranus	0.99
On wagering	TMS on 46d	Uranus	0.99
On wagering	TMS on 46d	Neptune	0.99
On wagering	TMS on 46d	Neptune	0.91
On wagering	TMS on 46d	Neptune	0.93
On wagering	TMS on 46d	Neptune	0.78
On wagering	TMS on 46d	Neptune	0.93
On wagering	Sham	Neptune	0.88
On wagering	Sham	Neptune	0.89
On wagering	Sham	Neptune	0.85
On wagering	Sham	Neptune	0.99
On wagering	Sham	Neptune	0.92
On wagering	Sham	Uranus	0.84
On wagering	Sham	Uranus	0.93
On wagering	Sham	Uranus	0.99
On wagering	Sham	Uranus	0.93
On wagering	Sham	Uranus	0.99
On wagering	TMS on 46d	Uranus	0.84
On wagering	TMS on 46d	Uranus	0.94
On wagering	TMS on 46d	Uranus	0.72
On wagering	TMS on 46d	Uranus	0.96
On wagering	TMS on 46d	Uranus	0.99
On wagering	TMS on 46d	Neptune	0.85
On wagering	TMS on 46d	Neptune	0.91
On wagering	TMS on 46d	Neptune	0.93
On wagering	TMS on 46d	Neptune	0.78
On wagering	TMS on 46d	Neptune	0.93
On wagering	Sham	Neptune	0.94
On wagering	Sham	Neptune	0.79
On wagering	Sham	Neptune	0.99
On wagering	Sham	Neptune	0.99
On wagering	Sham	Neptune	0.86
On wagering	Sham	Uranus	0.84
On wagering	Sham	Uranus	0.99
On wagering	Sham	Uranus	0.99
On wagering	Sham	Uranus	0.99
On wagering	Sham	Uranus	0.99
On wagering	TMS on 46d	Uranus	0.78
On wagering	TMS on 46d	Uranus	0.88
On wagering	TMS on 46d	Uranus	0.82
On wagering	TMS on 46d	Uranus	0.96
On wagering	TMS on 46d	Uranus	0.99
On wagering	TMS on 46d	Neptune	0.99
On wagering	TMS on 46d	Neptune	0.93
On wagering	TMS on 46d	Neptune	0.93
On wagering	TMS on 46d	Neptune	0.92
On wagering	TMS on 46d	Neptune	0.93
On wagering	Sham	Neptune	0.94
On wagering	Sham	Neptune	0.79
On wagering	Sham	Neptune	0.99
On wagering	Sham	Neptune	0.88
On wagering	Sham	Neptune	0.86
On wagering	Sham	Uranus	0.84
On wagering	Sham	Uranus	0.99
On wagering	Sham	Uranus	0.99
On wagering	Sham	Uranus	0.99
On wagering	TMS on 46d	Uranus	0.84
On wagering	TMS on 46d	Uranus	0.88
On wagering	TMS on 46d	Uranus	0.82
On wagering	TMS on 46d	Uranus	0.96
On wagering	TMS on 46d	Uranus	0.99
On wagering	TMS on 46d	Neptune	0.99
On wagering	TMS on 46d	Neptune	0.93
On wagering	TMS on 46d	Neptune	0.93
On wagering	TMS on 46d	Neptune	0.92
On wagering	TMS on 46d	Neptune	0.87
On wagering	Sham	Neptune	0.94
On wagering	Sham	Neptune	0.84
On wagering	Sham	Neptune	0.99
On wagering	Sham	Neptune	0.99
On wagering	Sham	Neptune	0.86
On wagering	Sham	Uranus	0.84
On wagering	Sham	Uranus	0.99
On wagering	Sham	Uranus	0.99
On wagering	Sham	Uranus	0.99
On wagering	Sham	Uranus	0.99
On wagering	TMS on 46d	Uranus	0.84
On wagering	TMS on 46d	Uranus	0.88
On wagering	TMS on 46d	Uranus	0.82
On wagering	TMS on 46d	Uranus	0.96
On wagering	TMS on 46d	Uranus	0.99
On wagering	TMS on 46d	Neptune	0.99
On wagering	TMS on 46d	Neptune	0.93
On wagering	TMS on 46d	Neptune	0.87
On wagering	TMS on 46d	Neptune	0.92
On wagering	TMS on 46d	Neptune	0.87
On wagering	Sham	Neptune	0.94
On wagering	Sham	Neptune	0.84
On wagering	Sham	Neptune	0.99
On wagering	Sham	Neptune	0.99
On wagering	Sham	Neptune	0.86
On wagering	Sham	Uranus	0.69
On wagering	Sham	Uranus	0.99
On wagering	Sham	Uranus	0.99
On wagering	Sham	Uranus	0.99
On wagering	TMS on 46d	Uranus	0.84
On wagering	TMS on 46d	Uranus	0.94
On wagering	TMS on 46d	Uranus	0.82
On wagering	TMS on 46d	Uranus	0.92
On wagering	TMS on 46d	Uranus	0.99
On wagering	TMS on 46d	Neptune	0.99
On wagering	TMS on 46d	Neptune	0.95
On wagering	TMS on 46d	Neptune	0.87
On wagering	TMS on 46d	Neptune	0.92
On wagering	TMS on 46d	Neptune	0.87
On wagering	Sham	Neptune	0.93
On wagering	Sham	Neptune	0.85
On wagering	Sham	Neptune	0.99
On wagering	Sham	Neptune	0.92
On wagering	Sham	Uranus	0.69
On wagering	Sham	Uranus	0.93
On wagering	Sham	Uranus	0.92
On wagering	Sham	Uranus	0.93
On wagering	Sham	Uranus	0.99
On wagering	TMS on 46d	Uranus	0.84
On wagering	TMS on 46d	Uranus	0.94
On wagering	TMS on 46d	Uranus	0.72
On wagering	TMS on 46d	Uranus	0.92
On wagering	TMS on 46d	Uranus	0.99
On wagering	TMS on 46d	Neptune	0.85
On wagering	TMS on 46d	Neptune	0.95
On wagering	TMS on 46d	Neptune	0.87
On wagering	TMS on 46d	Neptune	0.99
On wagering	TMS on 46d	Neptune	0.94
On wagering	Sham	Neptune	0.93
On wagering	Sham	Neptune	0.98
On wagering	Sham	Neptune	0.98
On wagering	Sham	Neptune	0.99
On wagering	Sham	Neptune	0.92
On wagering	Sham	Uranus	0.69
On wagering	Sham	Uranus	0.93
On wagering	Sham	Uranus	0.92
On wagering	Sham	Uranus	0.93
On wagering	Sham	Uranus	0.99
On wagering	TMS on 46d	Uranus	0.78
On wagering	TMS on 46d	Uranus	0.94
On wagering	TMS on 46d	Uranus	0.72
On wagering	TMS on 46d	Uranus	0.92
On wagering	TMS on 46d	Neptune	0.94
On wagering	TMS on 46d	Neptune	0.95
On wagering	TMS on 46d	Neptune	0.87
On wagering	TMS on 46d	Neptune	0.99
On wagering	TMS on 46d	Neptune	0.99
On wagering	Sham	Neptune	0.93
On wagering	Sham	Neptune	0.98
On wagering	Sham	Neptune	0.98
On wagering	Sham	Neptune	0.92
On wagering	Sham	Neptune	0.92
On wagering	Sham	Uranus	0.69
On wagering	Sham	Uranus	0.93
On wagering	Sham	Uranus	0.92
On wagering	Sham	Uranus	0.93
On wagering	Sham	Uranus	0.99
On wagering	TMS on 46d	Uranus	0.78
On wagering	TMS on 46d	Uranus	0.94
On wagering	TMS on 46d	Uranus	0.82
On wagering	TMS on 46d	Uranus	0.92
On wagering	TMS on 46d	Uranus	0.99
On wagering	TMS on 46d	Neptune	0.99
On wagering	TMS on 46d	Neptune	0.95
On wagering	TMS on 46d	Neptune	0.8
On wagering	TMS on 46d	Neptune	0.99
On wagering	TMS on 46d	Neptune	0.99
On wagering	Sham	Neptune	0.93
On wagering	Sham	Neptune	0.98
On wagering	Sham	Neptune	0.98
On wagering	Sham	Neptune	0.99
On wagering	Sham	Neptune	0.92
On wagering	Sham	Uranus	0.6
On wagering	Sham	Uranus	0.93
On wagering	Sham	Uranus	0.92
On wagering	Sham	Uranus	0.93
On wagering	TMS on 46d	Uranus	0.78
On wagering	TMS on 46d	Uranus	0.88
On wagering	TMS on 46d	Uranus	0.82
On wagering	TMS on 46d	Uranus	0.9
On wagering	TMS on 46d	Uranus	0.99
On wagering	TMS on 46d	Neptune	0.99
On wagering	TMS on 46d	Neptune	0.83
On wagering	TMS on 46d	Neptune	0.8
On wagering	TMS on 46d	Neptune	0.99
On wagering	TMS on 46d	Neptune	0.99
On wagering	Sham	Neptune	0.92
On wagering	Sham	Neptune	0.98
On wagering	Sham	Neptune	0.98
On wagering	Sham	Neptune	0.99
On wagering	Sham	Neptune	0.85
On wagering	Sham	Uranus	0.6
On wagering	Sham	Uranus	0.87
On wagering	Sham	Uranus	0.86
On wagering	Sham	Uranus	0.87
On wagering	Sham	Uranus	0.99
On wagering	TMS on 46d	Uranus	0.78
On wagering	TMS on 46d	Uranus	0.94
On wagering	TMS on 46d	Uranus	0.92
On wagering	TMS on 46d	Uranus	0.9
On wagering	TMS on 46d	Uranus	0.99
On wagering	TMS on 46d	Neptune	0.99
On wagering	TMS on 46d	Neptune	0.83
On wagering	TMS on 46d	Neptune	0.8
On wagering	TMS on 46d	Neptune	0.93
On wagering	TMS on 46d	Neptune	0.99
On wagering	Sham	Neptune	0.92
On wagering	Sham	Neptune	0.91
On wagering	Sham	Neptune	0.88
On wagering	Sham	Neptune	0.99
On wagering	Sham	Neptune	0.85
On wagering	Sham	Uranus	0.6
On wagering	Sham	Uranus	0.87
On wagering	Sham	Uranus	0.86
On wagering	Sham	Uranus	0.87
On wagering	Sham	Uranus	0.99
On wagering	TMS on 46d	Uranus	0.72
On wagering	TMS on 46d	Uranus	0.94
On wagering	TMS on 46d	Uranus	0.99
On wagering	TMS on 46d	Uranus	0.9
On wagering	TMS on 46d	Uranus	0.99
On wagering	TMS on 46d	Neptune	0.99
On wagering	TMS on 46d	Neptune	0.83
On wagering	TMS on 46d	Neptune	0.86
On wagering	TMS on 46d	Neptune	0.93
On wagering	TMS on 46d	Neptune	0.93
On wagering	Sham	Neptune	0.92
On wagering	Sham	Neptune	0.91
On wagering	Sham	Neptune	0.88
On wagering	Sham	Neptune	0.99
On wagering	Sham	Neptune	0.85
On wagering	Sham	Uranus	0.75
On wagering	Sham	Uranus	0.93
On wagering	Sham	Uranus	0.86
On wagering	Sham	Uranus	0.93
On wagering	Sham	Uranus	0.99
On wagering	TMS on 46d	Uranus	0.72
On wagering	TMS on 46d	Uranus	0.94
On wagering	TMS on 46d	Uranus	0.99
On wagering	TMS on 46d	Uranus	0.9
On wagering	TMS on 46d	Uranus	0.99
On wagering	TMS on 46d	Neptune	0.9
On wagering	TMS on 46d	Neptune	0.83
On wagering	TMS on 46d	Neptune	0.86
On wagering	TMS on 46d	Neptune	0.99
On wagering	TMS on 46d	Neptune	0.93
On wagering	Sham	Neptune	0.92
On wagering	Sham	Neptune	0.91
On wagering	Sham	Neptune	0.88
On wagering	Sham	Neptune	0.93
On wagering	Sham	Neptune	0.85
On wagering	Sham	Uranus	0.89
On wagering	Sham	Uranus	0.93
On wagering	Sham	Uranus	0.86
On wagering	Sham	Uranus	0.93
On wagering	Sham	Uranus	0.99
On wagering	TMS on 46d	Uranus	0.72
On wagering	TMS on 46d	Uranus	0.94
On wagering	TMS on 46d	Uranus	0.99
On wagering	TMS on 46d	Uranus	0.88
On wagering	TMS on 46d	Uranus	0.99
On wagering	TMS on 46d	Neptune	0.9
On wagering	TMS on 46d	Neptune	0.77
On wagering	TMS on 46d	Neptune	0.86
On wagering	TMS on 46d	Neptune	0.99
On wagering	TMS on 46d	Neptune	0.93
On wagering	Sham	Neptune	0.9
On wagering	Sham	Neptune	0.91
On wagering	Sham	Neptune	0.88
On wagering	Sham	Neptune	0.93
On wagering	Sham	Neptune	0.79
On wagering	Sham	Uranus	0.89
On wagering	Sham	Uranus	0.93
On wagering	Sham	Uranus	0.79
On wagering	Sham	Uranus	0.93
On wagering	Sham	Uranus	0.99
On wagering	TMS on 46d	Uranus	0.72
On wagering	TMS on 46d	Uranus	0.88
On wagering	TMS on 46d	Uranus	0.99
On wagering	TMS on 46d	Uranus	0.88
On wagering	TMS on 46d	Uranus	0.99
On wagering	TMS on 46d	Neptune	0.9
On wagering	TMS on 46d	Neptune	0.85
On wagering	TMS on 46d	Neptune	0.86
On wagering	TMS on 46d	Neptune	0.99
On wagering	TMS on 46d	Neptune	0.93
On wagering	Sham	Neptune	0.9
On wagering	Sham	Neptune	0.85
On wagering	Sham	Neptune	0.79
On wagering	Sham	Neptune	0.93
On wagering	Sham	Neptune	0.79
On wagering	Sham	Uranus	0.99
On wagering	Sham	Uranus	0.99
On wagering	Sham	Uranus	0.86
On wagering	Sham	Uranus	0.93
On wagering	Sham	Uranus	0.99
On wagering	TMS on 46d	Uranus	0.66
On wagering	TMS on 46d	Uranus	0.88
On wagering	TMS on 46d	Uranus	0.9
On wagering	TMS on 46d	Uranus	0.88
On wagering	TMS on 46d	Uranus	0.99
On wagering	TMS on 46d	Neptune	0.9
On wagering	TMS on 46d	Neptune	0.85
On wagering	TMS on 46d	Neptune	0.92
On wagering	TMS on 46d	Neptune	0.99
On wagering	TMS on 46d	Neptune	0.92
On wagering	Sham	Neptune	0.9
On wagering	Sham	Neptune	0.85
On wagering	Sham	Neptune	0.88
On wagering	Sham	Neptune	0.93
On wagering	Sham	Neptune	0.79
On wagering	Sham	Uranus	0.99
On wagering	Sham	Uranus	0.99
On wagering	Sham	Uranus	0.86
On wagering	Sham	Uranus	0.87
On wagering	Sham	Uranus	0.99
On wagering	TMS on 46d	Uranus	0.66
On wagering	TMS on 46d	Uranus	0.88
On wagering	TMS on 46d	Uranus	0.9
On wagering	TMS on 46d	Uranus	0.88
On wagering	TMS on 46d	Uranus	0.99
On wagering	TMS on 46d	Neptune	0.85
On wagering	TMS on 46d	Neptune	0.85
On wagering	TMS on 46d	Neptune	0.92
On wagering	TMS on 46d	Neptune	0.92
On wagering	TMS on 46d	Neptune	0.92
On wagering	Sham	Neptune	0.99
On wagering	Sham	Neptune	0.85
On wagering	Sham	Neptune	0.88
On wagering	Sham	Neptune	0.86
On wagering	Sham	Neptune	0.85
On wagering	Sham	Uranus	0.99
On wagering	Sham	Uranus	0.99
On wagering	Sham	Uranus	0.92
On wagering	Sham	Uranus	0.87
On wagering	Sham	Uranus	0.99
On wagering	TMS on 46d	Uranus	0.66
On wagering	TMS on 46d	Uranus	0.88
On wagering	TMS on 46d	Uranus	0.9
On wagering	TMS on 46d	Uranus	0.82
On wagering	TMS on 46d	Uranus	0.92
On wagering	TMS on 46d	Neptune	0.85
On wagering	TMS on 46d	Neptune	0.85
On wagering	TMS on 46d	Neptune	0.92
On wagering	TMS on 46d	Neptune	0.99
On wagering	TMS on 46d	Neptune	0.92
On wagering	Sham	Neptune	0.99
On wagering	Sham	Neptune	0.85
On wagering	Sham	Neptune	0.88
On wagering	Sham	Neptune	0.86
On wagering	Sham	Neptune	0.85
On wagering	Sham	Uranus	0.99
On wagering	Sham	Uranus	0.99
On wagering	Sham	Uranus	0.92
On wagering	Sham	Uranus	0.87
On wagering	Sham	Uranus	0.99
On wagering	TMS on 46d	Uranus	0.72
On wagering	TMS on 46d	Uranus	0.94
On wagering	TMS on 46d	Uranus	0.9
On wagering	TMS on 46d	Uranus	0.82
On wagering	TMS on 46d	Uranus	0.92
On wagering	TMS on 46d	Neptune	0.85
On wagering	TMS on 46d	Neptune	0.82
On wagering	TMS on 46d	Neptune	0.92
On wagering	TMS on 46d	Neptune	0.99
On wagering	TMS on 46d	Neptune	0.92
On wagering	Sham	Neptune	0.99
On wagering	Sham	Neptune	0.78
On wagering	Sham	Neptune	0.88
On wagering	Sham	Neptune	0.86
On wagering	Sham	Neptune	0.85
On wagering	Sham	Uranus	0.88
On wagering	Sham	Uranus	0.93
On wagering	Sham	Uranus	0.92
On wagering	Sham	Uranus	0.87
On wagering	Sham	Uranus	0.88
On wagering	TMS on 46d	Uranus	0.78
On wagering	TMS on 46d	Uranus	0.99
On wagering	TMS on 46d	Uranus	0.82
On wagering	TMS on 46d	Uranus	0.82
On wagering	TMS on 46d	Uranus	0.92
On wagering	TMS on 46d	Neptune	0.85
On wagering	TMS on 46d	Neptune	0.82
On wagering	TMS on 46d	Neptune	0.86
On wagering	TMS on 46d	Neptune	0.99
On wagering	TMS on 46d	Neptune	0.91
On wagering	Sham	Neptune	0.99
On wagering	Sham	Neptune	0.78
On wagering	Sham	Neptune	0.77
On wagering	Sham	Neptune	0.86
On wagering	Sham	Neptune	0.85
On wagering	Sham	Uranus	0.88
On wagering	Sham	Uranus	0.93
On wagering	Sham	Uranus	0.92
On wagering	Sham	Uranus	0.94
On wagering	Sham	Uranus	0.88
On wagering	TMS on 46d	Uranus	0.84
On wagering	TMS on 46d	Uranus	0.99
On wagering	TMS on 46d	Uranus	0.92
On wagering	TMS on 46d	Uranus	0.88
On wagering	TMS on 46d	Uranus	0.92
On wagering	TMS on 46d	Neptune	0.81
On wagering	TMS on 46d	Neptune	0.82
On wagering	TMS on 46d	Neptune	0.93
On wagering	TMS on 46d	Neptune	0.99
On wagering	TMS on 46d	Neptune	0.99
On wagering	Sham	Neptune	0.92
On wagering	Sham	Neptune	0.78
On wagering	Sham	Neptune	0.88
On wagering	Sham	Neptune	0.8
On wagering	Sham	Neptune	0.91
On wagering	Sham	Uranus	0.88
On wagering	Sham	Uranus	0.93
On wagering	Sham	Uranus	0.85
On wagering	Sham	Uranus	0.94
On wagering	Sham	Uranus	0.88
On wagering	TMS on 46d	Uranus	0.84
On wagering	TMS on 46d	Uranus	0.99
On wagering	TMS on 46d	Uranus	0.92
On wagering	TMS on 46d	Uranus	0.88
On wagering	TMS on 46d	Uranus	0.86
On wagering	TMS on 46d	Neptune	0.81
On wagering	TMS on 46d	Neptune	0.82
On wagering	TMS on 46d	Neptune	0.99
On wagering	TMS on 46d	Neptune	0.92
On wagering	TMS on 46d	Neptune	0.99
On wagering	Sham	Neptune	0.92
On wagering	Sham	Neptune	0.93
On wagering	Sham	Neptune	0.88
On wagering	Sham	Neptune	0.8
On wagering	Sham	Neptune	0.99
On wagering	Sham	Uranus	0.98
On wagering	Sham	Uranus	0.93
On wagering	Sham	Uranus	0.85
On wagering	Sham	Uranus	0.94
On wagering	Sham	Uranus	0.88
On wagering	TMS on 46d	Uranus	0.9
On wagering	TMS on 46d	Uranus	0.99
On wagering	TMS on 46d	Uranus	0.99
On wagering	TMS on 46d	Uranus	0.96
On wagering	TMS on 46d	Uranus	0.86
On wagering	TMS on 46d	Neptune	0.81
On wagering	TMS on 46d	Neptune	0.75
On wagering	TMS on 46d	Neptune	0.99
On wagering	TMS on 46d	Neptune	0.98
On wagering	TMS on 46d	Neptune	0.99
On wagering	Sham	Neptune	0.92
On wagering	Sham	Neptune	0.93
On wagering	Sham	Neptune	0.98
On wagering	Sham	Neptune	0.86
On wagering	Sham	Neptune	0.99
On wagering	Sham	Uranus	0.98
On wagering	Sham	Uranus	0.86
On wagering	Sham	Uranus	0.85
On wagering	Sham	Uranus	0.94
On wagering	Sham	Uranus	0.98
On wagering	TMS on 46d	Uranus	0.96
On wagering	TMS on 46d	Uranus	0.92
On wagering	TMS on 46d	Uranus	0.99
On wagering	TMS on 46d	Uranus	0.99
On wagering	TMS on 46d	Uranus	0.92
On wagering	TMS on 46d	Neptune	0.81
On wagering	TMS on 46d	Neptune	0.75
On wagering	TMS on 46d	Neptune	0.99
On wagering	TMS on 46d	Neptune	0.98
On wagering	TMS on 46d	Neptune	0.99
On wagering	Sham	Neptune	0.92
On wagering	Sham	Neptune	0.93
On wagering	Sham	Neptune	0.98
On wagering	Sham	Neptune	0.86
On wagering	Sham	Neptune	0.99
On wagering	Sham	Uranus	0.98
On wagering	Sham	Uranus	0.93
On wagering	Sham	Uranus	0.92
On wagering	Sham	Uranus	0.87
On wagering	Sham	Uranus	0.98
On wagering	TMS on 46d	Uranus	0.96
On wagering	TMS on 46d	Uranus	0.92
On wagering	TMS on 46d	Uranus	0.99
On wagering	TMS on 46d	Uranus	0.99
On wagering	TMS on 46d	Uranus	0.92
On wagering	TMS on 46d	Neptune	0.75
On wagering	TMS on 46d	Neptune	0.75
On wagering	TMS on 46d	Neptune	0.99
On wagering	TMS on 46d	Neptune	0.98
On wagering	TMS on 46d	Neptune	0.93
On wagering	Sham	Neptune	0.89
On wagering	Sham	Neptune	0.99
On wagering	Sham	Neptune	0.98
On wagering	Sham	Neptune	0.92
On wagering	Sham	Neptune	0.99
On wagering	Sham	Uranus	0.98
On wagering	Sham	Uranus	0.93
On wagering	Sham	Uranus	0.92
On wagering	Sham	Uranus	0.94
On wagering	Sham	Uranus	0.99
On wagering	TMS on 46d	Uranus	0.96
On wagering	TMS on 46d	Uranus	0.98
On wagering	TMS on 46d	Uranus	0.99
On wagering	TMS on 46d	Uranus	0.99
On wagering	TMS on 46d	Uranus	0.92
On wagering	TMS on 46d	Neptune	0.75
On wagering	TMS on 46d	Neptune	0.75
On wagering	TMS on 46d	Neptune	0.94
On wagering	TMS on 46d	Neptune	0.98
On wagering	TMS on 46d	Neptune	0.93
On wagering	Sham	Neptune	0.89
On wagering	Sham	Neptune	0.99
On wagering	Sham	Neptune	0.98
On wagering	Sham	Neptune	0.92
On wagering	Sham	Neptune	0.96
On wagering	Sham	Uranus	0.88
On wagering	Sham	Uranus	0.93
On wagering	Sham	Uranus	0.92
On wagering	Sham	Uranus	0.94
On wagering	Sham	Uranus	0.99
On wagering	TMS on 46d	Uranus	0.96
On wagering	TMS on 46d	Uranus	0.98
On wagering	TMS on 46d	Uranus	0.99
On wagering	TMS on 46d	Uranus	0.99
On wagering	TMS on 46d	Uranus	0.92
On wagering	TMS on 46d	Neptune	0.9
On wagering	TMS on 46d	Neptune	0.89
On wagering	TMS on 46d	Neptune	0.99
On wagering	TMS on 46d	Neptune	0.97
On wagering	TMS on 46d	Neptune	0.93
On wagering	Sham	Neptune	0.89
On wagering	Sham	Neptune	0.99
On wagering	Sham	Neptune	0.87
On wagering	Sham	Neptune	0.92
On wagering	Sham	Neptune	0.96
On wagering	Sham	Uranus	0.88
On wagering	Sham	Uranus	0.93
On wagering	Sham	Uranus	0.92
On wagering	Sham	Uranus	0.94
On wagering	Sham	Uranus	0.99
On wagering	TMS on 46d	Uranus	0.9
On wagering	TMS on 46d	Uranus	0.98
On wagering	TMS on 46d	Uranus	0.99
On wagering	TMS on 46d	Uranus	0.92
On wagering	TMS on 46d	Uranus	0.94
On wagering	TMS on 46d	Neptune	0.9
On wagering	TMS on 46d	Neptune	0.89
On wagering	TMS on 46d	Neptune	0.99
On wagering	TMS on 46d	Neptune	0.97
On wagering	TMS on 46d	Neptune	0.93
On wagering	Sham	Neptune	0.89
On wagering	Sham	Neptune	0.99
On wagering	Sham	Neptune	0.87
On wagering	Sham	Neptune	0.92
On wagering	Sham	Neptune	0.96
On wagering	Sham	Uranus	0.88
On wagering	Sham	Uranus	0.87
On wagering	Sham	Uranus	0.86
On wagering	Sham	Uranus	0.94
On wagering	Sham	Uranus	0.99
On wagering	TMS on 46d	Uranus	0.9
On wagering	TMS on 46d	Uranus	0.98
On wagering	TMS on 46d	Uranus	0.99
On wagering	TMS on 46d	Uranus	0.92
On wagering	TMS on 46d	Uranus	0.94
On wagering	TMS on 46d	Neptune	0.9
On wagering	TMS on 46d	Neptune	0.89
On wagering	TMS on 46d	Neptune	0.99
On wagering	TMS on 46d	Neptune	0.97
On wagering	TMS on 46d	Neptune	0.86
On wagering	Sham	Neptune	0.99
On wagering	Sham	Neptune	0.91
On wagering	Sham	Neptune	0.97
On wagering	Sham	Neptune	0.86
On wagering	Sham	Neptune	0.96
On wagering	Sham	Uranus	0.88
On wagering	Sham	Uranus	0.87
On wagering	Sham	Uranus	0.86
On wagering	Sham	Uranus	0.87
On wagering	Sham	Uranus	0.9
On wagering	TMS on 46d	Uranus	0.96
On wagering	TMS on 46d	Uranus	0.92
On wagering	TMS on 46d	Uranus	0.99
On wagering	TMS on 46d	Uranus	0.92
On wagering	TMS on 46d	Uranus	0.98
On wagering	TMS on 46d	Neptune	0.9
On wagering	TMS on 46d	Neptune	0.89
On wagering	TMS on 46d	Neptune	0.99
On wagering	TMS on 46d	Neptune	0.97
On wagering	TMS on 46d	Neptune	0.93
On wagering	Sham	Neptune	0.99
On wagering	Sham	Neptune	0.91
On wagering	Sham	Neptune	0.97
On wagering	Sham	Neptune	0.92
On wagering	Sham	Neptune	0.92
On wagering	Sham	Uranus	0.97
On wagering	Sham	Uranus	0.87
On wagering	Sham	Uranus	0.86
On wagering	Sham	Uranus	0.87
On wagering	Sham	Uranus	0.99
On wagering	TMS on 46d	Uranus	0.96
On wagering	TMS on 46d	Uranus	0.99
On wagering	TMS on 46d	Uranus	0.92
On wagering	TMS on 46d	Uranus	0.92
On wagering	TMS on 46d	Uranus	0.98
On wagering	TMS on 46d	Neptune	0.81
On wagering	TMS on 46d	Neptune	0.85
On wagering	TMS on 46d	Neptune	0.99
On wagering	TMS on 46d	Neptune	0.92
On wagering	TMS on 46d	Neptune	0.93
On wagering	Sham	Neptune	0.99
On wagering	Sham	Neptune	0.91
On wagering	Sham	Neptune	0.97
On wagering	Sham	Neptune	0.92
On wagering	Sham	Neptune	0.92
On wagering	Sham	Uranus	0.97
On wagering	Sham	Uranus	0.87
On wagering	Sham	Uranus	0.86
On wagering	Sham	Uranus	0.87
On wagering	Sham	Uranus	0.99
On wagering	TMS on 46d	Uranus	0.96
On wagering	TMS on 46d	Uranus	0.99
On wagering	TMS on 46d	Uranus	0.92
On wagering	TMS on 46d	Uranus	0.86
On wagering	TMS on 46d	Uranus	0.98
On wagering	TMS on 46d	Neptune	0.81
On wagering	TMS on 46d	Neptune	0.85
On wagering	TMS on 46d	Neptune	0.9
On wagering	TMS on 46d	Neptune	0.92
On wagering	TMS on 46d	Neptune	0.93
On wagering	Sham	Neptune	0.99
On wagering	Sham	Neptune	0.91
On wagering	Sham	Neptune	0.97
On wagering	Sham	Neptune	0.92
On wagering	Sham	Neptune	0.92
On wagering	Sham	Uranus	0.97
On wagering	Sham	Uranus	0.81
On wagering	Sham	Uranus	0.79
On wagering	Sham	Uranus	0.94
On wagering	Sham	Uranus	0.99
On wagering	TMS on 46d	Uranus	0.99
On wagering	TMS on 46d	Uranus	0.99
On wagering	TMS on 46d	Uranus	0.92
On wagering	TMS on 46d	Uranus	0.92
On wagering	TMS on 46d	Uranus	0.98
On wagering	TMS on 46d	Neptune	0.81
On wagering	TMS on 46d	Neptune	0.85
On wagering	TMS on 46d	Neptune	0.9
On wagering	TMS on 46d	Neptune	0.92
On wagering	TMS on 46d	Neptune	0.93
[truncated: 280 more rows]

## Sheet: Fig 6a-b
Trial type	monkey	Task	Accuracy
Unreached	Mars	Perception	0
Unreached	Mars	Perception	1
Unreached	Mars	Perception	1
Unreached	Mars	Perception	1
Unreached	Mars	Perception	1
Reached	Mars	Perception	1
Unreached	Mars	Perception	0
Unreached	Mars	Perception	1
Reached	Mars	Perception	1
Unreached	Mars	Perception	1
Unreached	Mars	Perception	1
Unreached	Mars	Perception	0
Unreached	Mars	Perception	1
Reached	Mars	Perception	1
Reached	Mars	Perception	1
Unreached	Mars	Perception	1
Unreached	Mars	Perception	0
Reached	Mars	Perception	1
Unreached	Mars	Perception	1
Reached	Mars	Perception	1
Unreached	Mars	Perception	1
Unreached	Mars	Perception	1
Unreached	Mars	Perception	1
Reached	Mars	Perception	1
Unreached	Mars	Perception	1
Unreached	Mars	Perception	0
Reached	Mars	Perception	1
Unreached	Mars	Perception	1
Unreached	Mars	Perception	0
Unreached	Mars	Perception	1
Reached	Mars	Perception	0
Reached	Mars	Perception	1
Reached	Mars	Perception	1
Reached	Mars	Perception	1
Reached	Mars	Perception	1
Unreached	Mars	Perception	0
Reached	Mars	Perception	1
Reached	Mars	Perception	1
Reached	Mars	Perception	1
Reached	Mars	Perception	0
Reached	Mars	Perception	1
Reached	Mars	Perception	1
Reached	Mars	Perception	1
Unreached	Mars	Perception	1
Reached	Mars	Perception	1
Reached	Mars	Perception	1
Unreached	Mars	Perception	0
Reached	Mars	Perception	1
Reached	Mars	Perception	1
Reached	Mars	Perception	1
Reached	Mars	Perception	1
Reached	Mars	Perception	1
Reached	Mars	Perception	1
Reached	Mars	Perception	1
Unreached	Mars	Perception	1
Unreached	Mars	Perception	0
Unreached	Mars	Perception	0
Unreached	Mars	Perception	1
Unreached	Mars	Perception	1
Reached	Mars	Perception	1
Reached	Mars	Perception	1
Reached	Mars	Perception	1
Unreached	Mars	Perception	1
Reached	Mars	Perception	0
Reached	Mars	Perception	1
Reached	Mars	Perception	0
Reached	Mars	Perception	1
Reached	Mars	Perception	1
Reached	Mars	Perception	1
Reached	Mars	Perception	1
Reached	Mars	Perception	1
Unreached	Mars	Perception	1
Unreached	Mars	Perception	1
Unreached	Mars	Perception	1
Reached	Mars	Perception	1
Unreached	Mars	Perception	1
Reached	Mars	Perception	0
Unreached	Mars	Perception	0
Reached	Mars	Perception	1
Reached	Mars	Perception	1
Reached	Mars	Perception	1
Reached	Mars	Perception	1
Reached	Mars	Perception	1
Reached	Mars	Perception	0
Reached	Mars	Perception	1
Reached	Mars	Perception	1
Unreached	Mars	Perception	1
Reached	Mars	Perception	1
Reached	Mars	Perception	1
Reached	Mars	Perception	0
Reached	Mars	Perception	1
Reached	Mars	Perception	1
Reached	Mars	Perception	1
Reached	Mars	Perception	1
Reached	Mars	Perception	1
Reached	Mars	Perception	1
Reached	Mars	Perception	1
Reached	Mars	Perception	1
Reached	Mars	Perception	1
Reached	Mars	Perception	1
Reached	Mars	Perception	1
Reached	Mars	Perception	0
Reached	Mars	Perception	0
Reached	Mars	Perception	1
Reached	Mars	Perception	1
Reached	Mars	Perception	0
Reached	Mars	Perception	1
Reached	Mars	Perception	1
Reached	Mars	Perception	1
Unreached	Mars	Perception	1
Reached	Mars	Perception	1
Reached	Mars	Perception	1
Reached	Mars	Perception	1
Reached	Mars	Perception	1
Reached	Mars	Perception	0
Reached	Mars	Perception	0
Reached	Mars	Perception	1
Reached	Mars	Perception	0
Reached	Mars	Perception	1
Reached	Mars	Perception	1
Reached	Mars	Perception	1
Reached	Mars	Perception	0
Reached	Mars	Perception	1
Reached	Mars	Perception	1
Reached	Mars	Perception	1
Reached	Mars	Perception	1
Reached	Mars	Perception	1
Reached	Mars	Perception	0
Reached	Mars	Perception	1
Reached	Mars	Perception	1
Reached	Mars	Perception	1
Reached	Mars	Perception	1
Unreached	Mars	Perception	1
Unreached	Mars	Perception	1
Reached	Mars	Perception	1
Reached	Mars	Perception	1
Reached	Mars	Perception	1
Reached	Mars	Perception	1
Reached	Mars	Perception	1
Reached	Mars	Perception	1
Reached	Mars	Perception	1
Unreached	Mars	Perception	0
Unreached	Mars	Perception	1
Reached	Mars	Perception	1
Reached	Mars	Perception	1
Reached	Mars	Perception	0
Reached	Mars	Perception	1
Reached	Mars	Perception	1
Reached	Mars	Perception	1
Unreached	Mars	Perception	1
Reached	Mars	Perception	1
Reached	Mars	Perception	1
Reached	Mars	Perception	1
Reached	Mars	Perception	1
Unreached	Mars	Perception	0
Reached	Mars	Perception	1
Reached	Mars	Perception	1
Unreached	Mars	Perception	1
Unreached	Mars	Perception	1
Reached	Mars	Perception	1
Reached	Mars	Perception	0
Reached	Mars	Perception	1
Reached	Mars	Perception	1
Reached	Mars	Perception	1
Unreached	Mars	Perception	1
Reached	Mars	Perception	1
Reached	Mars	Perception	0
Unreached	Mars	Perception	0
Reached	Mars	Perception	0
Reached	Mars	Perception	1
Reached	Mars	Perception	1
Reached	Mars	Perception	1
Unreached	Mars	Perception	1
Reached	Mars	Perception	0
Unreached	Mars	Perception	1
Reached	Mars	Perception	1
Reached	Mars	Perception	1
Unreached	Mars	Perception	1
Reached	Mars	Perception	1
Reached	Mars	Perception	1
Reached	Mars	Perception	1
Reached	Mars	Perception	1
Unreached	Mars	Perception	0
Reached	Mars	Perception	1
Reached	Mars	Perception	0
Unreached	Mars	Perception	0
Reached	Mars	Perception	1
Reached	Mars	Perception	1
Reached	Mars	Perception	1
Reached	Mars	Perception	1
Reached	Mars	Perception	1
Reached	Mars	Perception	1
Reached	Mars	Perception	1
Reached	Mars	Perception	1
Reached	Mars	Perception	0
Reached	Mars	Perception	1
Reached	Mars	Perception	1
Reached	Mars	Perception	1
Reached	Mars	Perception	1
Reached	Mars	Perception	1
Reached	Mars	Perception	0
Reached	Mars	Perception	1
Reached	Mars	Perception	1
Reached	Mars	Perception	1
Reached	Mars	Perception	1
Reached	Mars	Perception	1
Reached	Mars	Perception	1
Reached	Mars	Perception	1
Reached	Mars	Perception	0
Reached	Mars	Perception	0
Reached	Mars	Perception	1
Reached	Mars	Perception	1
Reached	Mars	Perception	1
Unreached	Mars	Perception	1
Reached	Mars	Perception	1
Unreached	Mars	Perception	1
Reached	Mars	Perception	1
Reached	Mars	Perception	1
Unreached	Mars	Perception	0
Reached	Mars	Perception	1
Reached	Mars	Perception	1
Reached	Mars	Perception	1
Reached	Mars	Perception	1
Reached	Mars	Perception	1
Reached	Mars	Perception	1
Reached	Mars	Perception	1
Reached	Mars	Perception	1
Unreached	Mars	Perception	0
Reached	Mars	Perception	1
Reached	Mars	Perception	1
Unreached	Mars	Perception	1
Reached	Mars	Perception	1
Reached	Mars	Perception	1
Reached	Mars	Perception	1
Reached	Mars	Perception	1
Reached	Mars	Perception	0
Reached	Mars	Perception	1
Unreached	Mars	Perception	0
Reached	Mars	Perception	1
Reached	Mars	Perception	1
Reached	Mars	Perception	1
Unreached	Mars	Perception	1
Reached	Mars	Perception	0
Reached	Mars	Perception	1
Reached	Mars	Perception	0
Reached	Mars	Perception	1
Reached	Mars	Perception	1
Reached	Mars	Perception	1
Reached	Mars	Perception	1
Unreached	Mars	Perception	1
Reached	Mars	Perception	1
Reached	Mars	Perception	0
Reached	Mars	Perception	0
Unreached	Mars	Perception	1
Reached	Mars	Perception	1
Reached	Mars	Perception	1
Reached	Mars	Perception	1
Reached	Mars	Perception	1
Reached	Mars	Perception	1
Reached	Mars	Perception	1
Reached	Mars	Perception	1
Reached	Mars	Perception	1
Reached	Mars	Perception	1
Reached	Mars	Perception	1
Reached	Mars	Perception	0
Reached	Mars	Perception	1
Reached	Mars	Perception	0
Reached	Mars	Perception	1
Reached	Mars	Perception	0
Reached	Mars	Perception	1
Reached	Mars	Perception	1
Reached	Mars	Perception	1
Reached	Mars	Perception	1
Reached	Mars	Perception	0
Reached	Mars	Perception	1
Reached	Mars	Perception	1
Reached	Mars	Perception	1
Reached	Mars	Perception	1
Reached	Mars	Perception	1
Reached	Mars	Perception	0
Reached	Mars	Perception	1
Reached	Mars	Perception	1
Reached	Mars	Perception	1
Reached	Mars	Perception	1
Reached	Mars	Perception	1
Reached	Mars	Perception	1
Reached	Mars	Perception	1
Reached	Mars	Perception	1
Reached	Mars	Perception	1
Reached	Mars	Perception	0
Reached	Mars	Perception	1
Reached	Mars	Perception	1
Reached	Mars	Perception	1
Reached	Mars	Perception	1
Reached	Mars	Perception	1
Reached	Mars	Perception	1
Reached	Mars	Perception	1
Reached	Mars	Perception	1
Reached	Mars	Perception	0
Reached	Mars	Perception	1
Unreached	Mars	Perception	1
Reached	Mars	Perception	1
Reached	Mars	Perception	1
Reached	Mars	Perception	0
Reached	Mars	Perception	1
Reached	Mars	Perception	0
Reached	Mars	Perception	1
Reached	Mars	Perception	1
Reached	Mars	Perception	1
Reached	Mars	Perception	0
Reached	Mars	Perception	1
Reached	Mars	Perception	1
Reached	Mars	Perception	1
Unreached	Mars	Perception	1
Reached	Mars	Perception	1
Reached	Mars	Perception	1
Reached	Mars	Perception	1
Reached	Mars	Perception	1
Unreached	Mars	Perception	0
Reached	Mars	Perception	1
Reached	Mars	Perception	1
Reached	Mars	Perception	1
Reached	Mars	Perception	1
Reached	Mars	Perception	0
Reached	Mars	Perception	1
Reached	Mars	Perception	1
Reached	Mars	Perception	1
Reached	Mars	Perception	1
Reached	Mars	Perception	0
Unreached	Mars	Perception	1
Reached	Mars	Perception	1
Reached	Mars	Perception	1
Reached	Mars	Perception	1
Reached	Mars	Perception	1
Reached	Mars	Perception	1
Reached	Mars	Perception	1
Reached	Mars	Perception	1
Reached	Mars	Perception	1
Unreached	Mars	Perception	0
Reached	Mars	Perception	1
Reached	Mars	Perception	0
Reached	Mars	Perception	1
Reached	Mars	Perception	1
Reached	Mars	Perception	1
Reached	Mars	Perception	0
Reached	Mars	Perception	1
Reached	Mars	Perception	1
Reached	Mars	Perception	1
Reached	Mars	Perception	1
Reached	Mars	Perception	1
Reached	Mars	Perception	1
Reached	Mars	Perception	1
Reached	Mars	Perception	1
Unreached	Mars	Perception	1
Reached	Mars	Perception	1
Unreached	Mars	Perception	0
Reached	Mars	Perception	1
Reached	Mars	Perception	1
Reached	Mars	Perception	0
Reached	Mars	Perception	1
Reached	Mars	Perception	1
Reached	Mars	Perception	1
Reached	Mars	Perception	1
Reached	Mars	Perception	0
Reached	Mars	Perception	1
Reached	Mars	Perception	1
Reached	Mars	Perception	1
Reached	Mars	Perception	1
Unreached	Mars	Perception	1
Reached	Mars	Perception	1
Reached	Mars	Perception	1
Reached	Mars	Perception	1
Reached	Mars	Perception	1
Reached	Mars	Perception	1
Reached	Mars	Perception	1
Reached	Mars	Perception	0
Reached	Mars	Perception	1
Reached	Mars	Perception	1
Reached	Mars	Perception	1
Reached	Mars	Perception	1
Reached	Mars	Perception	1
Reached	Mars	Perception	0
Unreached	Mars	Perception	1
Reached	Mars	Perception	0
Reached	Mars	Perception	1
Reached	Mars	Perception	1
Reached	Mars	Perception	1
Reached	Mars	Perception	1
Reached	Mars	Perception	1
Reached	Mars	Perception	1
Reached	Mars	Perception	1
Reached	Mars	Perception	1
Unreached	Mars	Perception	0
Reached	Mars	Perception	1
Reached	Mars	Perception	1
Reached	Mars	Perception	1
Reached	Mars	Perception	1
Reached	Mars	Perception	1
Reached	Mars	Perception	1
Reached	Mars	Perception	1
Reached	Mars	Perception	1
Reached	Mars	Perception	1
Reached	Mars	Perception	1
Reached	Mars	Perception	1
Reached	Mars	Perception	1
Reached	Mars	Perception	1
Reached	Mars	Perception	1
Unreached	Mars	Perception	0
Reached	Mars	Perception	1
Reached	Mars	Perception	1
Reached	Mars	Perception	0
Reached	Mars	Perception	1
Reached	Mars	Perception	1
Reached	Mars	Perception	0
Reached	Mars	Perception	1
Reached	Mars	Perception	1
Reached	Mars	Perception	1
Reached	Mars	Perception	1
Reached	Mars	Perception	1
Reached	Mars	Perception	1
Reached	Mars	Perception	0
Reached	Mars	Perception	1
Reached	Mars	Perception	0
Reached	Mars	Perception	1
Reached	Mars	Perception	1
Reached	Mars	Perception	1
Reached	Mars	Perception	0
Reached	Mars	Perception	1
Reached	Mars	Perception	1
Reached	Mars	Perception	1
Reached	Mars	Perception	1
Reached	Mars	Perception	1
Reached	Mars	Perception	1
Reached	Mars	Perception	1
Reached	Mars	Perception	0
Reached	Mars	Perception	0
Reached	Mars	Perception	1
Reached	Mars	Perception	1
Reached	Mars	Perception	1
Reached	Mars	Perception	1
Reached	Mars	Perception	1
Reached	Mars	Perception	1
Reached	Mars	Perception	1
Reached	Mars	Perception	1
Reached	Mars	Perception	1
Reached	Mars	Perception	1
Reached	Mars	Perception	1
Reached	Mars	Perception	1
Reached	Mars	Perception	1
Reached	Mars	Perception	0
Reached	Mars	Perception	1
Reached	Mars	Perception	1
Reached	Mars	Perception	1
Reached	Mars	Perception	1
Reached	Mars	Perception	0
Unreached	Mars	Perception	1
Reached	Mars	Perception	1
Reached	Mars	Perception	1
Unreached	Mars	Perception	1
Reached	Mars	Perception	1
Reached	Mars	Perception	0
Reached	Mars	Perception	1
Reached	Mars	Perception	1
Reached	Mars	Perception	0
Reached	Mars	Perception	1
Reached	Mars	Perception	0
Reached	Mars	Perception	1
Reached	Mars	Perception	1
Reached	Mars	Perception	1
Reached	Mars	Perception	1
Reached	Mars	Perception	1
Reached	Mars	Perception	0
Reached	Mars	Perception	1
Reached	Mars	Perception	1
Reached	Mars	Perception	1
Reached	Mars	Perception	1
Reached	Mars	Perception	1
Reached	Mars	Perception	0
Reached	Mars	Perception	1
Reached	Mars	Perception	1
Reached	Mars	Perception	1
Reached	Mars	Perception	1
Unreached	Mars	Perception	1
Reached	Mars	Perception	1
Reached	Mars	Perception	1
Reached	Mars	Perception	1
Reached	Mars	Perception	0
Reached	Mars	Perception	1
Reached	Mars	Perception	1
Reached	Mars	Perception	1
Reached	Mars	Perception	1
Reached	Mars	Perception	0
Unreached	Mars	Perception	1
Reached	Mars	Perception	1
Reached	Mars	Perception	1
Unreached	Mars	Perception	1
Reached	Mars	Perception	0
Reached	Mars	Perception	1
Reached	Mars	Perception	1
Reached	Mars	Perception	0
Reached	Mars	Perception	1
Reached	Mars	Perception	1
Reached	Mars	Perception	1
Reached	Mars	Perception	1
Unreached	Mars	Perception	0
Reached	Mars	Perception	1
Reached	Mars	Perception	1
Reached	Mars	Perception	1
Unreached	Mars	Perception	1
Reached	Mars	Perception	1
Reached	Mars	Perception	1
Unreached	Mars	Perception	1
Reached	Mars	Perception	1
Reached	Mars	Perception	1
Reached	Mars	Perception	1
Reached	Mars	Perception	0
Reached	Mars	Perception	1
Unreached	Mars	Perception	1
Reached	Mars	Perception	1
Unreached	Mars	Perception	0
Unreached	Mars	Perception	1
Reached	Mars	Perception	1
Reached	Mars	Perception	1
Reached	Mars	Perception	1
Reached	Mars	Perception	1
Unreached	Mars	Perception	0
Reached	Mars	Perception	0
Reached	Mars	Perception	1
Reached	Mars	Perception	1
Reached	Mars	Perception	0
Reached	Mars	Perception	1
Unreached	Mars	Perception	1
Reached	Mars	Perception	1
Reached	Mars	Perception	1
Reached	Mars	Perception	1
Unreached	Mars	Perception	1
Unreached	Mars	Perception	1
Reached	Mars	Perception	1
Reached	Mars	Perception	1
Reached	Mars	Perception	1
Reached	Mars	Perception	1
Unreached	Mars	Perception	0
Unreached	Mars	Perception	1
Unreached	Mars	Perception	1
Reached	Mars	Perception	1
Unreached	Mars	Perception	1
Reached	Mars	Perception	1
Reached	Mars	Perception	1
Reached	Mars	Perception	1
Reached	Mars	Perception	1
Reached	Mars	Perception	1
Reached	Mars	Perception	1
Reached	Mars	Perception	1
Reached	Mars	Perception	0
Reached	Mars	Perception	1
Reached	Mars	Perception	1
Reached	Mars	Perception	0
Reached	Mars	Perception	1
Unreached	Mars	Perception	1
Reached	Mars	Perception	1
Unreached	Mars	Perception	1
Reached	Mars	Perception	1
Unreached	Mars	Perception	0
Reached	Mars	Perception	1
Unreached	Mars	Perception	1
Reached	Mars	Perception	1
Reached	Mars	Perception	1
Reached	Mars	Perception	1
Reached	Mars	Perception	1
Reached	Mars	Perception	1
Reached	Mars	Perception	1
Reached	Mars	Perception	1
Reached	Mars	Perception	1
Reached	Mars	Perception	1
Unreached	Mars	Perception	0
Reached	Mars	Perception	1
Unreached	Mars	Perception	1
Reached	Mars	Perception	1
Unreached	Mars	Perception	0
Unreached	Mars	Perception	1
Unreached	Mars	Perception	1
Reached	Mars	Perception	1
Reached	Mars	Perception	1
Reached	Mars	Perception	1
Reached	Mars	Perception	1
Reached	Mars	Perception	0
Reached	Mars	Perception	1
Unreached	Mars	Perception	0
Unreached	Mars	Perception	1
Unreached	Mars	Perception	1
Reached	Mars	Perception	1
Reached	Mars	Perception	1
Unreached	Mars	Perception	1
Unreached	Mars	Perception	0
Unreached	Mars	Perception	1
Reached	Mars	Perception	1
Reached	Mars	Perception	1
Reached	Mars	Perception	0
Reached	Mars	Perception	1
Reached	Mars	Perception	1
Reached	Mars	Perception	0
Reached	Mars	Perception	0
Reached	Mars	Perception	1
Reached	Mars	Perception	1
Reached	Mars	Perception	1
Reached	Mars	Perception	1
Unreached	Mars	Perception	1
Reached	Mars	Perception	1
Reached	Mars	Perception	1
Reached	Mars	Perception	1
Reached	Mars	Perception	1
Reached	Mars	Perception	0
Reached	Mars	Perception	0
Reached	Mars	Perception	1
Reached	Mars	Perception	1
Reached	Mars	Perception	1
Reached	Mars	Perception	1
Reached	Mars	Perception	1
Reached	Mars	Perception	1
Reached	Mars	Perception	1
Reached	Mars	Perception	1
Reached	Mars	Perception	0
Reached	Mars	Perception	1
Reached	Mars	Perception	0
Reached	Mars	Perception	1
Reached	Mars	Perception	1
Unreached	Mars	Perception	1
Reached	Mars	Perception	0
Reached	Mars	Perception	1
Reached	Mars	Perception	1
Reached	Mars	Perception	1
Reached	Mars	Perception	1
Reached	Mars	Perception	1
Reached	Mars	Perception	1
Unreached	Mars	Perception	1
Reached	Mars	Perception	1
Reached	Mars	Perception	0
Unreached	Mars	Perception	1
Reached	Mars	Perception	1
Reached	Mars	Perception	0
Reached	Mars	Perception	1
Reached	Mars	Perception	1
Reached	Mars	Perception	1
Unreached	Mars	Perception	1
Reached	Mars	Perception	1
Reached	Mars	Perception	1
Unreached	Mars	Perception	1
Reached	Mars	Perception	0
Reached	Mars	Perception	1
Reached	Mars	Perception	1
Reached	Mars	Perception	1
Unreached	Mars	Perception	1
Unreached	Mars	Perception	1
Reached	Mars	Perception	1
Reached	Mars	Perception	1
Reached	Mars	Perception	1
Reached	Mars	Perception	1
Reached	Mars	Perception	1
Reached	Mars	Perception	1
Unreached	Mars	Perception	0
Reached	Mars	Perception	1
Reached	Mars	Perception	1
Unreached	Mars	Perception	1
Reached	Mars	Perception	1
Reached	Mars	Perception	1
Reached	Mars	Perception	0
Reached	Mars	Perception	1
Unreached	Mars	Perception	1
Reached	Mars	Perception	1
Reached	Mars	Perception	1
Reached	Mars	Perception	0
Reached	Mars	Perception	1
Reached	Mars	Perception	1
Reached	Mars	Perception	1
Reached	Mars	Perception	1
Unreached	Mars	Perception	1
Reached	Mars	Perception	1
Unreached	Mars	Perception	1
Reached	Mars	Perception	0
Unreached	Mars	Perception	1
Reached	Mars	Perception	0
Reached	Mars	Perception	1
Reached	Mars	Perception	1
Unreached	Mars	Perception	0
Reached	Mars	Perception	1
Reached	Mars	Perception	1
Unreached	Mars	Perception	1
Reached	Mars	Perception	1
Unreached	Mars	Perception	1
Unreached	Mars	Perception	1
Reached	Mars	Perception	1
Reached	Mars	Perception	1
Unreached	Mars	Perception	0
Reached	Mars	Perception	1
Reached	Mars	Perception	1
Reached	Mars	Perception	0
Reached	Mars	Perception	1
Reached	Mars	Perception	1
Reached	Mars	Perception	1
Reached	Mars	Perception	1
Reached	Mars	Perception	1
Reached	Mars	Perception	1
Reached	Mars	Perception	1
Reached	Mars	Perception	1
Reached	Mars	Perception	0
Reached	Mars	Perception	1
Reached	Mars	Perception	1
Unreached	Mars	Perception	1
Reached	Mars	Perception	1
Reached	Mars	Perception	0
Reached	Mars	Perception	1
Reached	Mars	Perception	1
Unreached	Mars	Perception	0
Reached	Mars	Perception	1
Reached	Mars	Perception	1
Reached	Mars	Perception	1
Reached	Mars	Perception	1
Reached	Mars	Perception	0
Reached	Mars	Perception	1
Reached	Mars	Perception	1
Reached	Mars	Perception	1
Reached	Mars	Perception	1
Reached	Mars	Perception	1
Reached	Mars	Perception	1
Reached	Mars	Perception	1
Reached	Mars	Perception	1
Reached	Mars	Perception	1
Unreached	Mars	Perception	1
Reached	Mars	Perception	1
Reached	Mars	Perception	1
Reached	Mars	Perception	1
Reached	Mars	Perception	1
Reached	Mars	Perception	1
Reached	Mars	Perception	0
Reached	Mars	Perception	1
Reached	Mars	Perception	1
Reached	Mars	Perception	1
Reached	Mars	Perception	0
Reached	Mars	Perception	1
Reached	Mars	Perception	1
Reached	Mars	Perception	1
Reached	Mars	Perception	1
Reached	Mars	Perception	0
Unreached	Mars	Perception	1
Reached	Mars	Perception	1
Unreached	Mars	Perception	1
Reached	Mars	Perception	1
Reached	Mars	Perception	1
Reached	Mars	Perception	1
Reached	Mars	Perception	1
Reached	Mars	Perception	1
Unreached	Mars	Perception	1
Reached	Mars	Perception	1
Reached	Mars	Perception	0
Unreached	Mars	Perception	1
Reached	Mars	Perception	0
Unreached	Mars	Perception	1
Reached	Mars	Perception	1
Reached	Mars	Perception	1
Unreached	Mars	Perception	1
Reached	Mars	Perception	0
Reached	Mars	Perception	1
Reached	Mars	Perception	1
Reached	Mars	Perception	1
Unreached	Mars	Perception	1
Reached	Mars	Perception	0
Reached	Mars	Perception	1
Reached	Mars	Perception	0
Reached	Mars	Perception	1
Reached	Mars	Perception	1
Reached	Mars	Perception	0
Reached	Mars	Perception	1
Reached	Mars	Perception	1
Reached	Mars	Perception	1
Unreached	Mars	Perception	1
Reached	Mars	Perception	0
Unreached	Mars	Perception	1
Reached	Mars	Perception	1
Unreached	Mars	Perception	1
Reached	Mars	Perception	1
Reached	Mars	Perception	1
Reached	Mars	Perception	1
Reached	Mars	Perception	1
Reached	Mars	Perception	1
Reached	Mars	Perception	1
Reached	Mars	Perception	1
Reached	Mars	Perception	0
Reached	Mars	Perception	1
Reached	Mars	Perception	1
Unreached	Mars	Perception	0
Unreached	Mars	Perception	1
Reached	Mars	Perception	1
Reached	Mars	Perception	1
Unreached	Mars	Perception	1
Unreached	Mars	Perception	1
Reached	Mars	Perception	1
Unreached	Mars	Perception	1
Reached	Mars	Perception	1
Reached	Mars	Perception	1
Reached	Mars	Perception	1
Reached	Mars	Perception	1
Reached	Mars	Perception	1
Reached	Mars	Perception	0
Reached	Mars	Perception	0
Reached	Mars	Perception	1
Reached	Mars	Perception	1
Reached	Mars	Perception	1
Reached	Mars	Perception	1
Reached	Mars	Perception	1
Unreached	Mars	Perception	0
Reached	Mars	Perception	0
Reached	Mars	Perception	1
Reached	Mars	Perception	1
Reached	Mars	Perception	1
Reached	Mars	Perception	1
Reached	Mars	Perception	1
Reached	Mars	Perception	1
Reached	Mars	Perception	1
Reached	Mars	Perception	1
Reached	Mars	Perception	1
Reached	Mars	Perception	1
Reached	Mars	Perception	1
Reached	Mars	Perception	1
Reached	Mars	Perception	1
Reached	Mars	Perception	0
Reached	Mars	Perception	1
Reached	Mars	Perception	0
Reached	Mars	Perception	1
Reached	Mars	Perception	1
Reached	Mars	Perception	1
Reached	Mars	Perception	1
Unreached	Mars	Perception	1
Reached	Mars	Perception	0
Reached	Mars	Perception	0
Reached	Mars	Perception	1
Reached	Mars	Perception	1
Reached	Mars	Perception	1
Unreached	Mars	Perception	1
Unreached	Mars	Perception	1
Unreached	Mars	Perception	1
Unreached	Mars	Perception	1
Unreached	Mars	Perception	1
Reached	Mars	Perception	1
Reached	Mars	Perception	1
Reached	Mars	Perception	1
Reached	Mars	Perception	0
Reached	Mars	Perception	1
Reached	Mars	Perception	1
Reached	Mars	Perception	0
Reached	Mars	Perception	1
Reached	Mars	Perception	1
Reached	Mars	Perception	1
Reached	Mars	Perception	0
Reached	Mars	Perception	1
Unreached	Mars	Perception	1
Reached	Mars	Perception	1
Reached	Mars	Perception	1
Unreached	Mars	Perception	1
Reached	Mars	Perception	1
Reached	Mars	Perception	1
Reached	Mars	Perception	1
Reached	Mars	Perception	1
Reached	Mars	Perception	0
Reached	Mars	Perception	1
Reached	Mars	Perception	1
Reached	Mars	Perception	1
Unreached	Mars	Perception	1
Reached	Mars	Perception	0
Reached	Mars	Perception	1
Reached	Mars	Perception	1
Reached	Mars	Perception	0
Reached	Mars	Perception	1
Reached	Mars	Perception	1
Reached	Mars	Perception	1
Reached	Mars	Perception	1
Reached	Mars	Perception	1
Reached	Mars	Perception	0
Reached	Mars	Perception	0
Reached	Mars	Perception	1
Unreached	Mars	Perception	1
Reached	Mars	Perception	1
Reached	Mars	Perception	1
Reached	Mars	Perception	0
Reached	Mars	Perception	1
Reached	Mars	Perception	1
Reached	Mars	Perception	1
Reached	Mars	Perception	0
Reached	Mars	Perception	1
Reached	Mars	Perception	1
Reached	Mars	Perception	1
Reached	Mars	Perception	1
Reached	Mars	Perception	1
Reached	Mars	Perception	0
Reached	Mars	Perception	1
Reached	Mars	Perception	1
Unreached	Mars	Perception	1
Reached	Mars	Perception	1
Reached	Mars	Perception	1
Reached	Mars	Perception	1
Reached	Mars	Perception	1
Reached	Mars	Perception	1
Reached	Mars	Perception	0
Reached	Mars	Perception	1
Reached	Mars	Perception	0
Reached	Mars	Perception	1
Reached	Mars	Perception	1
Reached	Mars	Perception	1
Reached	Mars	Perception	1
Reached	Mars	Perception	1
Unreached	Mars	Perception	0
Reached	Mars	Perception	1
Unreached	Mars	Perception	1
Unreached	Mars	Perception	1
Reached	Mars	Perception	1
Unreached	Mars	Perception	1
Reached	Mars	Perception	0
Reached	Mars	Perception	1
Reached	Mars	Perception	1
Reached	Mars	Perception	1
Reached	Mars	Perception	0
Reached	Mars	Perception	1
Reached	Mars	Perception	1
Reached	Mars	Perception	1
Reached	Mars	Perception	1
Reached	Mars	Perception	0
Reached	Mars	Perception	1
Reached	Mars	Perception	1
Reached	Mars	Perception	1
Reached	Mars	Perception	1
Reached	Mars	Perception	1
Reached	Mars	Perception	0
Reached	Mars	Perception	1
Reached	Mars	Perception	1
Reached	Mars	Perception	1
Unreached	Mars	Perception	1
Reached	Mars	Perception	1
Reached	Mars	Perception	1
Reached	Mars	Perception	1
Reached	Mars	Perception	0
Unreached	Mars	Perception	1
Reached	Mars	Perception	1
Reached	Mars	Perception	1
Reached	Mars	Perception	1
Unreached	Mars	Perception	1
Reached	Mars	Perception	0
Reached	Mars	Perception	1
Reached	Mars	Perception	1
Unreached	Mars	Perception	1
Reached	Mars	Perception	1
Unreached	Mars	Perception	1
Reached	Mars	Perception	0
Reached	Mars	Perception	1
Reached	Mars	Perception	1
Reached	Mars	Perception	1
Reached	Mars	Perception	0
Reached	Mars	Perception	0
Unreached	Mars	Perception	1
Reached	Mars	Perception	1
Reached	Mars	Perception	1
Reached	Mars	Perception	1
Reached	Mars	Perception	1
Reached	Mars	Perception	0
Reached	Mars	Perception	1
Reached	Mars	Perception	1
Reached	Mars	Perception	1
Reached	Mars	Perception	1
Reached	Mars	Perception	0
Reached	Mars	Perception	1
Reached	Mars	Perception	1
Reached	Mars	Perception	1
Reached	Mars	Perception	1
Reached	Mars	Perception	1
Reached	Mars	Perception	1
Reached	Mars	Perception	1
Reached	Mars	Perception	0
Reached	Mars	Perception	0
Reached	Mars	Perception	1
Reached	Mars	Perception	1
Reached	Mars	Perception	1
Reached	Mars	Perception	1
Reached	Mars	Perception	0
Reached	Mars	Perception	1
Reached	Mars	Perception	0
Reached	Mars	Perception	1
Reached	Mars	Perception	1
Reached	Mars	Perception	1
Reached	Mars	Perception	1
Reached	Mars	Perception	0
Reached	Mars	Perception	1
Reached	Mars	Perception	1
Reached	Mars	Perception	1
Reached	Mars	Perception	1
Reached	Mars	Perception	0
Reached	Mars	Perception	0
Reached	Mars	Perception	1
Reached	Mars	Perception	1
Reached	Mars	Perception	1
Reached	Mars	Perception	1
Unreached	Mars	Perception	1
Reached	Mars	Perception	1
Reached	Mars	Perception	0
Reached	Mars	Perception	1
Reached	Mars	Perception	1
Reached	Mars	Perception	1
Reached	Mars	Perception	1
Reached	Mars	Perception	1
Reached	Mars	Perception	1
Reached	Mars	Perception	1
Reached	Mars	Perception	1
Reached	Mars	Perception	0
Unreached	Mars	Perception	1
Reached	Mars	Perception	0
Reached	Mars	Perception	1
Reached	Mars	Perception	1
Reached	Mars	Perception	1
Reached	Mars	Perception	1
Reached	Mars	Perception	1
Reached	Mars	Perception	1
Reached	Mars	Perception	1
Reached	Mars	Perception	1
Reached	Mars	Perception	1
Reached	Mars	Perception	1
Reached	Mars	Perception	1
Reached	Mars	Perception	1
Reached	Mars	Perception	1
Reached	Mars	Perception	1
Reached	Mars	Perception	1
Reached	Mars	Perception	1
Reached	Mars	Perception	1
Reached	Mars	Perception	1
Reached	Mars	Perception	1
Reached	Mars	Perception	0
Reached	Mars	Perception	1
Reached	Mars	Perception	1
Unreached	Mars	Perception	1
Reached	Mars	Perception	0
Unreached	Mars	Perception	1
Reached	Mars	Perception	1
Reached	Mars	Perception	0
Reached	Mars	Perception	1
Reached	Mars	Perception	1
Reached	Mars	Perception	1
Reached	Mars	Perception	1
Reached	Mars	Perception	1
Reached	Mars	Perception	0
Reached	Mars	Perception	1
Reached	Mars	Perception	1
Reached	Mars	Perception	1
Reached	Mars	Perception	1
Unreached	Mars	Perception	1
Reached	Mars	Perception	1
Unreached	Mars	Perception	1
Reached	Mars	Perception	1
Reached	Mars	Perception	1
Reached	Mars	Perception	0
Reached	Mars	Perception	1
Reached	Mars	Perception	1
Reached	Mars	Perception	1
Reached	Mars	Perception	1
Reached	Mars	Perception	1
Reached	Mars	Perception	1
Reached	Mars	Perception	1
Reached	Mars	Perception	1
Reached	Mars	Perception	0
Reached	Mars	Perception	1
Reached	Mars	Perception	1
Reached	Mars	Perception	1
Reached	Mars	Perception	1
Reached	Mars	Perception	0
Reached	Mars	Perception	1
Reached	Mars	Perception	1
Reached	Mars	Perception	1
Reached	Mars	Perception	1
Reached	Mars	Perception	1
Reached	Mars	Perception	1
Reached	Mars	Perception	1
Reached	Mars	Perception	1
Reached	Mars	Perception	0
Reached	Mars	Perception	1
Unreached	Mars	Perception	1
Reached	Mars	Perception	1
Reached	Mars	Perception	1
Reached	Mars	Perception	0
Reached	Mars	Perception	0
Reached	Mars	Perception	1
Reached	Mars	Perception	1
Reached	Mars	Perception	1
Reached	Mars	Perception	1
Reached	Mars	Perception	1
Reached	Mars	Perception	1
Reached	Mars	Perception	1
Reached	Mars	Perception	1
Reached	Mars	Perception	1
Reached	Mars	Perception	1
Reached	Mars	Perception	1
Reached	Mars	Perception	1
Reached	Mars	Perception	0
Reached	Mars	Perception	1
Reached	Mars	Perception	1
Reached	Mars	Perception	1
Reached	Mars	Perception	1
Unreached	Mars	Perception	0
Unreached	Mars	Perception	0
Reached	Mars	Perception	1
Reached	Mars	Perception	1
Reached	Mars	Perception	1
Unreached	Mars	Perception	1
Reached	Mars	Perception	0
Reached	Mars	Perception	1
Reached	Mars	Perception	0
Reached	Mars	Perception	1
Unreached	Mars	Perception	1
Reached	Mars	Perception	1
Reached	Mars	Perception	1
Reached	Mars	Perception	1
Reached	Mars	Perception	0
Reached	Mars	Perception	1
Reached	Mars	Perception	1
Reached	Mars	Perception	1
Reached	Mars	Perception	0
Unreached	Mars	Perception	1
Unreached	Mars	Perception	1
Reached	Mars	Perception	1
Reached	Mars	Perception	1
Reached	Mars	Perception	1
Unreached	Mars	Perception	1
Reached	Mars	Perception	1
Reached	Mars	Perception	1
Reached	Mars	Perception	0
Reached	Mars	Perception	1
Reached	Mars	Perception	0
Unreached	Mars	Perception	1
Reached	Mars	Perception	1
Reached	Mars	Perception	1
Reached	Mars	Perception	0
Reached	Mars	Perception	1
Unreached	Mars	Perception	1
Reached	Mars	Perception	1
Reached	Mars	Perception	0
Reached	Mars	Perception	1
Reached	Mars	Perception	1
Reached	Mars	Perception	1
Reached	Mars	Perception	1
Reached	Mars	Perception	1
Reached	Mars	Perception	0
Unreached	Mars	Perception	1
Reached	Mars	Perception	1
Reached	Mars	Perception	1
Reached	Mars	Perception	1
Reached	Mars	Perception	1
Unreached	Mars	Perception	1
Reached	Mars	Perception	1
Reached	Mars	Perception	1
Unreached	Mars	Perception	1
Reached	Mars	Perception	1
Reached	Mars	Perception	1
Unreached	Mars	Perception	1
Reached	Mars	Perception	0
Reached	Mars	Perception	1
Reached	Mars	Perception	0
Reached	Mars	Perception	0
Reached	Mars	Perception	1
Reached	Mars	Perception	1
Reached	Mars	Perception	1
Reached	Mars	Perception	0
Reached	Mars	Perception	1
Reached	Mars	Perception	1
Unreached	Mars	Perception	0
Reached	Mars	Perception	0
Reached	Mars	Perception	1
Reached	Mars	Perception	1
Reached	Mars	Perception	1
Reached	Mars	Perception	1
Reached	Mars	Perception	0
Reached	Mars	Perception	1
Reached	Mars	Perception	0
Reached	Mars	Perception	1
Unreached	Mars	Perception	1
Reached	Mars	Perception	1
Reached	Mars	Perception	1
Reached	Mars	Perception	0
Reached	Mars	Perception	1
Reached	Mars	Perception	1
Reached	Mars	Perception	0
Reached	Mars	Perception	0
Unreached	Mars	Perception	1
Reached	Mars	Perception	1
Reached	Mars	Perception	1
Reached	Mars	Perception	1
Reached	Mars	Perception	1
Reached	Mars	Perception	1
Reached	Mars	Perception	1
Reached	Mars	Perception	0
Reached	Mars	Perception	1
Unreached	Mars	Perception	1
Reached	Mars	Perception	1
Reached	Mars	Perception	1
Reached	Mars	Perception	1
Reached	Mars	Perception	1
Reached	Mars	Perception	1
Unreached	Mars	Perception	0
Unreached	Mars	Perception	1
Unreached	Mars	Perception	0
Unreached	Mars	Perception	1
Reached	Mars	Perception	1
Reached	Mars	Perception	1
Unreached	Mars	Perception	1
Reached	Mars	Perception	1
Reached	Mars	Perception	0
Reached	Mars	Perception	1
Reached	Mars	Perception	1
Reached	Mars	Perception	1
Unreached	Mars	Perception	1
Reached	Mars	Perception	0
Reached	Mars	Perception	1
Reached	Mars	Perception	1
Reached	Mars	Perception	1
Reached	Mars	Perception	1
Reached	Mars	Perception	1
Reached	Mars	Perception	1
Reached	Mars	Perception	1
Reached	Mars	Perception	0
Reached	Mars	Perception	1
Reached	Mars	Perception	1
Reached	Mars	Perception	1
Reached	Mars	Perception	0
Reached	Mars	Perception	1
Reached	Mars	Perception	1
Reached	Mars	Perception	1
Reached	Mars	Perception	1
Reached	Mars	Perception	1
Reached	Mars	Perception	1
Reached	Mars	Perception	0
Reached	Mars	Perception	1
Reached	Mars	Perception	1
Reached	Mars	Perception	1
Reached	Mars	Perception	1
Reached	Mars	Perception	1
Reached	Mars	Perception	1
Reached	Mars	Perception	1
Reached	Mars	Perception	1
Reached	Mars	Perception	1
Reached	Mars	Perception	1
Reached	Mars	Perception	1
Reached	Mars	Perception	1
Reached	Mars	Perception	1
Reached	Mars	Perception	1
Reached	Mars	Perception	1
Reached	Mars	Perception	0
Reached	Mars	Perception	1
Reached	Mars	Perception	1
Reached	Mars	Perception	0
Reached	Mars	Perception	0
Reached	Mars	Perception	0
Reached	Mars	Perception	1
Reached	Mars	Perception	1
Reached	Mars	Perception	1
Reached	Mars	Perception	0
Reached	Mars	Perception	1
Reached	Mars	Perception	1
Unreached	Mars	Perception	1
Reached	Mars	Perception	1
Reached	Mars	Perception	1
Reached	Mars	Perception	1
Reached	Mars	Perception	1
Reached	Mars	Perception	1
Reached	Mars	Perception	0
Reached	Mars	Perception	0
Reached	Mars	Perception	1
Reached	Mars	Perception	1
Unreached	Mars	Perception	1
Reached	Mars	Perception	1
Reached	Mars	Perception	1
Reached	Mars	Perception	0
Reached	Mars	Perception	0
Reached	Mars	Perception	1
Reached	Mars	Perception	1
Reached	Mars	Perception	1
Reached	Mars	Perception	1
Reached	Mars	Perception	1
Reached	Mars	Perception	0
Reached	Mars	Perception	1
Reached	Mars	Perception	1
Reached	Mars	Perception	1
Reached	Mars	Perception	1
Reached	Mars	Perception	1
Reached	Mars	Perception	0
Reached	Mars	Perception	1
Unreached	Mars	Perception	1
Reached	Mars	Perception	1
Reached	Mars	Perception	1
Reached	Mars	Perception	1
Reached	Mars	Perception	0
Reached	Mars	Perception	1
Reached	Mars	Perception	1
Reached	Mars	Perception	1
Reached	Mars	Perception	1
Reached	Mars	Perception	1
Reached	Mars	Perception	1
Reached	Mars	Perception	0
Reached	Mars	Perception	1
Reached	Mars	Perception	1
Reached	Mars	Perception	1
Reached	Mars	Perception	1
Reached	Mars	Perception	1
Reached	Mars	Perception	1
Reached	Mars	Perception	1
Reached	Mars	Perception	1
Reached	Mars	Perception	0
Unreached	Mars	Perception	1
Reached	Mars	Perception	1
Reached	Mars	Perception	1
Reached	Mars	Perception	1
Reached	Mars	Perception	1
Reached	Mars	Perception	0
Reached	Mars	Perception	1
Reached	Mars	Perception	1
Reached	Mars	Perception	1
Reached	Mars	Perception	1
Reached	Mars	Perception	1
Reached	Mars	Perception	1
Reached	Mars	Perception	1
Reached	Mars	Perception	1
Reached	Mars	Perception	1
Reached	Mars	Perception	0
Reached	Mars	Perception	1
Reached	Mars	Perception	1
Reached	Mars	Perception	0
Reached	Mars	Perception	1
Reached	Mars	Perception	1
Reached	Mars	Perception	1
Reached	Mars	Perception	1
Reached	Mars	Perception	1
Reached	Mars	Perception	1
Reached	Mars	Perception	1
Reached	Mars	Perception	1
Reached	Mars	Perception	0
Reached	Mars	Perception	1
Reached	Mars	Perception	1
Reached	Mars	Perception	1
Reached	Mars	Perception	1
Reached	Mars	Perception	0
Reached	Mars	Perception	1
Reached	Mars	Perception	1
Reached	Mars	Perception	1
Reached	Mars	Perception	1
Reached	Mars	Perception	1
Reached	Mars	Perception	1
Reached	Mars	Perception	1
Reached	Mars	Perception	1
Reached	Mars	Perception	1
Reached	Mars	Perception	1
Reached	Mars	Perception	1
Reached	Mars	Perception	1
Reached	Mars	Perception	1
Reached	Mars	Perception	0
Reached	Mars	Perception	1
Reached	Mars	Perception	1
Reached	Mars	Perception	0
Reached	Mars	Perception	1
Reached	Mars	Perception	1
Reached	Mars	Perception	0
Reached	Mars	Perception	1
Reached	Mars	Perception	1
Reached	Mars	Perception	1
Reached	Mars	Perception	1
Reached	Mars	Perception	1
Reached	Mars	Perception	1
Reached	Mars	Perception	1
Reached	Mars	Perception	1
Reached	Mars	Perception	1
Reached	Mars	Perception	1
Reached	Mars	Perception	1
Reached	Mars	Perception	0
Reached	Mars	Perception	1
Reached	Mars	Perception	1
Reached	Mars	Perception	1
Unreached	Mars	Perception	1
Reached	Mars	Perception	1
Reached	Mars	Perception	0
Reached	Mars	Perception	0
Reached	Mars	Perception	1
Reached	Mars	Perception	1
Reached	Mars	Perception	1
Reached	Mars	Perception	1
Unreached	Mars	Perception	0
Reached	Mars	Perception	1
Reached	Mars	Perception	1
Reached	Mars	Perception	1
Reached	Mars	Perception	1
Reached	Mars	Perception	1
Reached	Mars	Perception	0
Reached	Mars	Perception	1
Reached	Mars	Perception	1
Reached	Mars	Perception	0
Reached	Mars	Perception	1
Reached	Mars	Perception	1
Reached	Mars	Perception	1
Reached	Mars	Perception	1
Reached	Mars	Perception	1
Reached	Mars	Perception	1
Reached	Mars	Perception	0
Reached	Mars	Perception	0
Reached	Mars	Perception	1
Reached	Mars	Perception	1
Reached	Mars	Perception	1
Reached	Mars	Perception	1
Unreached	Mars	Perception	1
Reached	Mars	Perception	1
Reached	Mars	Perception	1
Reached	Mars	Perception	0
Reached	Mars	Perception	0
Reached	Mars	Perception	1
Reached	Mars	Perception	1
Unreached	Mars	Perception	1
Unreached	Mars	Perception	1
Reached	Mars	Perception	1
Reached	Mars	Perception	1
Reached	Mars	Perception	1
Reached	Mars	Perception	0
Reached	Mars	Perception	1
Reached	Mars	Perception	1
Reached	Mars	Perception	0
Reached	Mars	Perception	1
Reached	Mars	Perception	1
Reached	Mars	Perception	1
Reached	Mars	Perception	1
Reached	Mars	Perception	1
Reached	Mars	Perception	0
Reached	Mars	Perception	1
Reached	Mars	Perception	1
Reached	Mars	Perception	1
Reached	Mars	Perception	1
Reached	Mars	Perception	0
Reached	Mars	Perception	1
Reached	Mars	Perception	1
Reached	Mars	Perception	1
Unreached	Mars	Perception	1
Reached	Mars	Perception	0
Reached	Mars	Perception	1
Reached	Mars	Perception	1
Reached	Mars	Perception	1
Reached	Mars	Perception	1
Reached	Mars	Perception	1
Reached	Mars	Perception	1
Reached	Mars	Perception	1
Reached	Mars	Perception	1
Reached	Mars	Perception	0
Reached	Mars	Perception	0
Reached	Mars	Perception	1
Reached	Mars	Perception	1
Reached	Mars	Perception	0
Reached	Mars	Perception	1
Reached	Mars	Perception	1
Reached	Mars	Perception	1
Reached	Mars	Perception	1
Reached	Mars	Perception	1
Reached	Mars	Perception	1
Reached	Mars	Perception	0
Reached	Mars	Perception	1
Reached	Mars	Perception	1
Reached	Mars	Perception	1
Reached	Mars	Perception	1
Reached	Mars	Perception	1
Reached	Mars	Perception	1
Reached	Mars	Perception	1
Reached	Mars	Perception	1
Reached	Mars	Perception	1
Reached	Mars	Perception	1
Reached	Mars	Perception	1
Reached	Mars	Perception	1
Reached	Mars	Perception	0
Reached	Mars	Perception	0
Reached	Mars	Perception	1
Reached	Mars	Perception	1
Unreached	Mars	Perception	1
Reached	Mars	Perception	1
Reached	Mars	Perception	1
Reached	Mars	Perception	0
Reached	Mars	Perception	0
Reached	Mars	Perception	1
Reached	Mars	Perception	1
Reached	Mars	Perception	1
Reached	Mars	Perception	1
Reached	Mars	Perception	0
Reached	Mars	Perception	1
Reached	Mars	Perception	0
Reached	Mars	Perception	1
Reached	Mars	Perception	1
Reached	Mars	Perception	1
Reached	Mars	Perception	1
Reached	Mars	Perception	1
Reached	Mars	Perception	0
Unreached	Mars	Perception	0
Unreached	Mars	Perception	0
Reached	Mars	Perception	1
Reached	Mars	Perception	1
Reached	Mars	Perception	1
Unreached	Mars	Perception	0
Unreached	Mars	Perception	1
Reached	Mars	Perception	1
Reached	Mars	Perception	1
Reached	Mars	Perception	1
Reached	Mars	Perception	0
Reached	Mars	Perception	0
Reached	Mars	Perception	1
Reached	Mars	Perception	1
Reached	Mars	Perception	0
Reached	Mars	Perception	1
Reached	Mars	Perception	1
Reached	Mars	Perception	1
Reached	Mars	Perception	1
Reached	Mars	Perception	1
Reached	Mars	Perception	1
Reached	Mars	Perception	1
Reached	Mars	Perception	1
Reached	Mars	Perception	1
Reached	Mars	Perception	0
Unreached	Mars	Perception	1
Reached	Mars	Perception	1
Reached	Mars	Perception	1
Reached	Mars	Perception	1
Reached	Mars	Perception	0
Reached	Mars	Perception	1
Reached	Mars	Perception	1
Reached	Mars	Perception	1
Reached	Mars	Perception	1
Reached	Mars	Perception	1
Reached	Mars	Perception	1
Unreached	Mars	Perception	0
Reached	Mars	Perception	1
Reached	Mars	Perception	1
Reached	Mars	Perception	1
Reached	Mars	Perception	1
Reached	Mars	Perception	1
Reached	Mars	Perception	1
Unreached	Mars	Perception	1
Reached	Mars	Perception	1
Unreached	Mars	Perception	0
Reached	Mars	Perception	1
Reached	Mars	Perception	1
Reached	Mars	Perception	1
Reached	Mars	Perception	1
Reached	Mars	Perception	1
Reached	Mars	Perception	1
Reached	Mars	Perception	1
Reached	Mars	Perception	0
Reached	Mars	Perception	1
Reached	Mars	Perception	1
Reached	Mars	Perception	1
Reached	Mars	Perception	1
Reached	Mars	Perception	1
Reached	Mars	Perception	0
Reached	Mars	Perception	1
Reached	Mars	Perception	1
Reached	Mars	Perception	1
Reached	Mars	Perception	1
Reached	Mars	Perception	1
Reached	Mars	Perception	1
Reached	Mars	Perception	1
Reached	Mars	Perception	1
Reached	Mars	Perception	0
Reached	Mars	Perception	1
Reached	Mars	Perception	1
Reached	Mars	Perception	1
Reached	Mars	Perception	1
Reached	Mars	Perception	1
Reached	Mars	Perception	1
Reached	Mars	Perception	1
Reached	Mars	Perception	1
Reached	Mars	Perception	1
Reached	Mars	Perception	1
Reached	Mars	Perception	1
Reached	Mars	Perception	1
Reached	Mars	Perception	1
Unreached	Mars	Perception	1
Reached	Mars	Perception	0
Reached	Mars	Perception	0
Reached	Mars	Perception	1
Reached	Mars	Perception	1
Reached	Mars	Perception	1
Reached	Mars	Perception	1
Unreached	Mars	Perception	1
Reached	Mars	Perception	1
Reached	Mars	Perception	1
Reached	Mars	Perception	1
Reached	Mars	Perception	1
Reached	Mars	Perception	1
Reached	Mars	Perception	1
Reached	Mars	Perception	0
Reached	Mars	Perception	1
Reached	Mars	Perception	1
Reached	Mars	Perception	1
Reached	Mars	Perception	0
Reached	Mars	Perception	1
Reached	Mars	Perception	1
Reached	Mars	Perception	1
Reached	Mars	Perception	1
Reached	Mars	Perception	1
Reached	Mars	Perception	1
Reached	Mars	Perception	0
Reached	Mars	Perception	1
Reached	Mars	Perception	1
Reached	Mars	Perception	0
Reached	Mars	Perception	1
Reached	Mars	Perception	1
Reached	Mars	Perception	1
Reached	Mars	Perception	1
Reached	Mars	Perception	1
Reached	Mars	Perception	1
Reached	Mars	Perception	1
Reached	Mars	Perception	1
Reached	Mars	Perception	1
Reached	Mars	Perception	0
Reached	Mars	Perception	1
Reached	Mars	Perception	1
Reached	Mars	Perception	1
Unreached	Mars	Perception	1
Reached	Mars	Perception	1
Reached	Mars	Perception	1
Reached	Mars	Perception	1
Reached	Mars	Perception	1
Reached	Mars	Perception	1
Reached	Mars	Perception	0
Reached	Mars	Perception	1
Reached	Mars	Perception	1
Reached	Mars	Perception	0
Reached	Mars	Perception	1
Reached	Mars	Perception	1
Reached	Mars	Perception	0
Reached	Mars	Perception	1
Reached	Mars	Perception	1
Reached	Mars	Perception	1
Reached	Mars	Perception	1
Reached	Mars	Perception	1
Reached	Mars	Perception	1
Reached	Mars	Perception	1
Reached	Mars	Perception	1
Reached	Mars	Perception	1
Reached	Mars	Perception	1
Reached	Mars	Perception	1
Reached	Mars	Perception	1
Reached	Mars	Perception	1
Reached	Mars	Perception	0
Reached	Mars	Perception	1
Reached	Mars	Perception	1
Reached	Mars	Perception	1
Reached	Mars	Perception	1
Reached	Mars	Perception	1
Reached	Mars	Perception	0
Reached	Mars	Perception	1
Reached	Mars	Perception	0
Reached	Mars	Perception	1
Reached	Mars	Perception	1
Reached	Mars	Perception	1
Reached	Mars	Perception	0
Reached	Mars	Perception	1
Reached	Mars	Perception	1
Reached	Mars	Perception	1
Reached	Mars	Perception	1
Reached	Mars	Perception	1
Reached	Mars	Perception	1
Reached	Mars	Perception	1
Reached	Mars	Perception	1
Reached	Mars	Perception	1
Reached	Mars	Perception	0
Reached	Mars	Perception	0
Reached	Mars	Perception	1
Reached	Mars	Perception	1
Reached	Mars	Perception	1
Reached	Mars	Perception	1
Reached	Mars	Perception	1
Reached	Mars	Perception	1
Reached	Mars	Perception	1
Reached	Mars	Perception	0
Reached	Mars	Perception	1
Reached	Mars	Perception	1
Reached	Mars	Perception	1
Reached	Mars	Perception	1
Reached	Mars	Perception	1
Reached	Mars	Perception	1
Reached	Mars	Perception	1
Unreached	Mars	Perception	1
Reached	Mars	Perception	1
Reached	Mars	Perception	1
Reached	Mars	Perception	1
Reached	Mars	Perception	1
Unreached	Mars	Perception	1
Reached	Mars	Perception	0
Reached	Mars	Perception	0
Reached	Mars	Perception	0
Reached	Mars	Perception	1
Reached	Mars	Perception	1
Reached	Mars	Perception	1
Unreached	Mars	Perception	1
Reached	Mars	Perception	1
Reached	Mars	Perception	1
Reached	Mars	Perception	0
Unreached	Mars	Perception	1
Reached	Mars	Perception	1
Reached	Mars	Perception	1
Reached	Mars	Perception	1
Reached	Mars	Perception	0
Reached	Mars	Perception	1
Reached	Neptune	Perception	1
Reached	Neptune	Perception	1
Reached	Neptune	Perception	1
Reached	Neptune	Perception	1
Reached	Neptune	Perception	0
Reached	Neptune	Perception	0
Unreached	Neptune	Perception	0
Reached	Neptune	Perception	1
Reached	Neptune	Perception	1
Reached	Neptune	Perception	1
Reached	Neptune	Perception	1
Reached	Neptune	Perception	1
Reached	Neptune	Perception	0
Reached	Neptune	Perception	1
Unreached	Neptune	Perception	1
Reached	Neptune	Perception	1
Reached	Neptune	Perception	1
Unreached	Neptune	Perception	0
Reached	Neptune	Perception	1
Reached	Neptune	Perception	1
Reached	Neptune	Perception	1
Reached	Neptune	Perception	1
Unreached	Neptune	Perception	0
Reached	Neptune	Perception	1
Reached	Neptune	Perception	1
Reached	Neptune	Perception	1
Reached	Neptune	Perception	1
Unreached	Neptune	Perception	1
Reached	Neptune	Perception	0
Reached	Neptune	Perception	0
Reached	Neptune	Perception	1
Reached	Neptune	Perception	0
Unreached	Neptune	Perception	1
Unreached	Neptune	Perception	1
Reached	Neptune	Perception	1
Reached	Neptune	Perception	0
Unreached	Neptune	Perception	0
Unreached	Neptune	Perception	0
Unreached	Neptune	Perception	1
Reached	Neptune	Perception	1
Reached	Neptune	Perception	1
Reached	Neptune	Perception	1
Reached	Neptune	Perception	0
Reached	Neptune	Perception	1
Reached	Neptune	Perception	1
Reached	Neptune	Perception	0
Reached	Neptune	Perception	1
Reached	Neptune	Perception	1
Unreached	Neptune	Perception	1
Reached	Neptune	Perception	1
Reached	Neptune	Perception	1
Reached	Neptune	Perception	1
Reached	Neptune	Perception	0
Reached	Neptune	Perception	0
Reached	Neptune	Perception	1
Reached	Neptune	Perception	1
Reached	Neptune	Perception	1
Unreached	Neptune	Perception	1
Reached	Neptune	Perception	1
Reached	Neptune	Perception	0
Reached	Neptune	Perception	0
Reached	Neptune	Perception	1
Reached	Neptune	Perception	1
Reached	Neptune	Perception	1
Reached	Neptune	Perception	1
Reached	Neptune	Perception	1
Reached	Neptune	Perception	1
Reached	Neptune	Perception	1
Reached	Neptune	Perception	0
Reached	Neptune	Perception	1
Reached	Neptune	Perception	0
Reached	Neptune	Perception	1
Unreached	Neptune	Perception	1
Reached	Neptune	Perception	0
Reached	Neptune	Perception	1
Unreached	Neptune	Perception	1
Reached	Neptune	Perception	1
Reached	Neptune	Perception	1
Reached	Neptune	Perception	1
Reached	Neptune	Perception	1
Reached	Neptune	Perception	1
Reached	Neptune	Perception	1
Reached	Neptune	Perception	1
Reached	Neptune	Perception	0
Reached	Neptune	Perception	0
Reached	Neptune	Perception	1
Unreached	Neptune	Perception	0
Unreached	Neptune	Perception	0
Reached	Neptune	Perception	1
Reached	Neptune	Perception	1
Reached	Neptune	Perception	1
Reached	Neptune	Perception	0
Reached	Neptune	Perception	1
Reached	Neptune	Perception	1
Reached	Neptune	Perception	1
Reached	Neptune	Perception	0
Unreached	Neptune	Perception	0
Reached	Neptune	Perception	1
Reached	Neptune	Perception	1
Reached	Neptune	Perception	1
Reached	Neptune	Perception	0
Reached	Neptune	Perception	1
Reached	Neptune	Perception	1
Reached	Neptune	Perception	1
Reached	Neptune	Perception	0
Reached	Neptune	Perception	1
Reached	Neptune	Perception	0
Reached	Neptune	Perception	1
Unreached	Neptune	Perception	1
Reached	Neptune	Perception	1
Reached	Neptune	Perception	1
Reached	Neptune	Perception	1
Reached	Neptune	Perception	0
Reached	Neptune	Perception	0
Reached	Neptune	Perception	1
Reached	Neptune	Perception	1
Reached	Neptune	Perception	1
Reached	Neptune	Perception	1
Reached	Neptune	Perception	0
Unreached	Neptune	Perception	1
Reached	Neptune	Perception	1
Reached	Neptune	Perception	1
Reached	Neptune	Perception	1
Reached	Neptune	Perception	0
Reached	Neptune	Perception	1
Reached	Neptune	Perception	0
Reached	Neptune	Perception	0
Reached	Neptune	Perception	1
Reached	Neptune	Perception	1
Reached	Neptune	Perception	1
Reached	Neptune	Perception	1
Reached	Neptune	Perception	1
Reached	Neptune	Perception	1
Reached	Neptune	Perception	1
Reached	Neptune	Perception	1
Reached	Neptune	Perception	1
Reached	Neptune	Perception	1
Reached	Neptune	Perception	1
Reached	Neptune	Perception	1
Reached	Neptune	Perception	1
Reached	Neptune	Perception	1
Reached	Neptune	Perception	1
Reached	Neptune	Perception	0
Reached	Neptune	Perception	1
Reached	Neptune	Perception	1
Reached	Neptune	Perception	1
Reached	Neptune	Perception	1
Reached	Neptune	Perception	1
Reached	Neptune	Perception	1
Reached	Neptune	Perception	1
Unreached	Neptune	Perception	1
Reached	Neptune	Perception	1
Reached	Neptune	Perception	1
Reached	Neptune	Perception	0
Reached	Neptune	Perception	1
Reached	Neptune	Perception	1
Reached	Neptune	Perception	1
Reached	Neptune	Perception	1
Reached	Neptune	Perception	1
Reached	Neptune	Perception	1
Reached	Neptune	Perception	1
Reached	Neptune	Perception	1
Reached	Neptune	Perception	0
Reached	Neptune	Perception	1
Reached	Neptune	Perception	1
Reached	Neptune	Perception	1
Reached	Neptune	Perception	1
Reached	Neptune	Perception	1
Reached	Neptune	Perception	0
Reached	Neptune	Perception	1
Reached	Neptune	Perception	0
Reached	Neptune	Perception	1
Reached	Neptune	Perception	1
Reached	Neptune	Perception	1
Reached	Neptune	Perception	0
Reached	Neptune	Perception	0
Reached	Neptune	Perception	1
Reached	Neptune	Perception	1
Reached	Neptune	Perception	1
Reached	Neptune	Perception	1
Reached	Neptune	Perception	1
Reached	Neptune	Perception	1
Reached	Neptune	Perception	0
Reached	Neptune	Perception	1
Reached	Neptune	Perception	1
Reached	Neptune	Perception	0
Reached	Neptune	Perception	1
Reached	Neptune	Perception	0
Reached	Neptune	Perception	1
Reached	Neptune	Perception	1
Reached	Neptune	Perception	1
Reached	Neptune	Perception	0
Reached	Neptune	Perception	1
Reached	Neptune	Perception	1
Reached	Neptune	Perception	1
Reached	Neptune	Perception	1
Reached	Neptune	Perception	0
Unreached	Neptune	Perception	1
Reached	Neptune	Perception	1
Unreached	Neptune	Perception	1
Reached	Neptune	Perception	1
Reached	Neptune	Perception	1
Reached	Neptune	Perception	1
Reached	Neptune	Perception	0
Reached	Neptune	Perception	0
Reached	Neptune	Perception	1
Reached	Neptune	Perception	1
Reached	Neptune	Perception	1
Reached	Neptune	Perception	1
Reached	Neptune	Perception	0
Reached	Neptune	Perception	1
Reached	Neptune	Perception	1
Reached	Neptune	Perception	1
Reached	Neptune	Perception	0
Reached	Neptune	Perception	1
Reached	Neptune	Perception	1
Reached	Neptune	Perception	1
Reached	Neptune	Perception	1
Reached	Neptune	Perception	0
Reached	Neptune	Perception	1
Reached	Neptune	Perception	1
Reached	Neptune	Perception	1
Reached	Neptune	Perception	1
Reached	Neptune	Perception	1
Reached	Neptune	Perception	1
Reached	Neptune	Perception	0
Unreached	Neptune	Perception	1
Reached	Neptune	Perception	1
Reached	Neptune	Perception	1
Reached	Neptune	Perception	1
Reached	Neptune	Perception	1
Reached	Neptune	Perception	0
Reached	Neptune	Perception	1
Reached	Neptune	Perception	1
Reached	Neptune	Perception	0
Reached	Neptune	Perception	1
Reached	Neptune	Perception	1
Reached	Neptune	Perception	1
Reached	Neptune	Perception	1
Reached	Neptune	Perception	0
Reached	Neptune	Perception	1
Reached	Neptune	Perception	1
Reached	Neptune	Perception	0
Reached	Neptune	Perception	1
Reached	Neptune	Perception	1
Reached	Neptune	Perception	1
Reached	Neptune	Perception	1
Reached	Neptune	Perception	1
Reached	Neptune	Perception	1
Reached	Neptune	Perception	0
Reached	Neptune	Perception	1
Reached	Neptune	Perception	1
Reached	Neptune	Perception	1
Reached	Neptune	Perception	1
Reached	Neptune	Perception	0
Reached	Neptune	Perception	1
Reached	Neptune	Perception	1
Reached	Neptune	Perception	1
Reached	Neptune	Perception	0
Reached	Neptune	Perception	1
Reached	Neptune	Perception	1
Reached	Neptune	Perception	1
Reached	Neptune	Perception	0
Reached	Neptune	Perception	1
Unreached	Neptune	Perception	0
Reached	Neptune	Perception	1
Reached	Neptune	Perception	1
Reached	Neptune	Perception	1
Reached	Neptune	Perception	1
Reached	Neptune	Perception	1
Unreached	Neptune	Perception	0
Reached	Neptune	Perception	0
Reached	Neptune	Perception	1
Reached	Neptune	Perception	1
Reached	Neptune	Perception	1
Reached	Neptune	Perception	0
Reached	Neptune	Perception	1
Reached	Neptune	Perception	0
Reached	Neptune	Perception	1
Reached	Neptune	Perception	1
Reached	Neptune	Perception	1
Reached	Neptune	Perception	1
Reached	Neptune	Perception	1
Reached	Neptune	Perception	1
Reached	Neptune	Perception	1
Reached	Neptune	Perception	1
Reached	Neptune	Perception	1
Reached	Neptune	Perception	1
Reached	Neptune	Perception	1
Reached	Neptune	Perception	1
Reached	Neptune	Perception	0
Reached	Neptune	Perception	1
Reached	Neptune	Perception	0
Reached	Neptune	Perception	1
Reached	Neptune	Perception	1
[truncated: 12,478 more rows]

## Sheet: Fig 6c
monkey	WT(s)	Task	Response
Mars	0.97	Perception	Incorrect
Mars	3.809	Perception	Incorrect
Mars	4.992	Perception	Correct
Mars	0.852	Perception	Incorrect
Mars	1.161	Perception	Incorrect
Mars	8.011	Perception	Correct
Mars	6.071	Perception	Correct
Mars	0.825	Perception	Incorrect
Mars	3.817	Perception	Incorrect
Mars	18.483	Perception	Incorrect
Mars	3.002	Perception	Incorrect
Mars	10.006	Perception	Correct
Mars	17.711	Perception	Incorrect
Mars	5.364	Perception	Correct
Mars	1.354	Perception	Incorrect
Mars	13.424	Perception	Correct
Mars	3.434	Perception	Incorrect
Mars	1.328	Perception	Incorrect
Mars	11.296	Perception	Incorrect
Mars	8.334	Perception	Correct
Mars	8.11	Perception	Incorrect
Mars	12.614	Perception	Correct
Mars	9.362	Perception	Incorrect
Mars	1.044	Perception	Incorrect
Mars	13.355	Perception	Incorrect
Mars	16.292	Perception	Correct
Mars	2.358	Perception	Correct
Mars	12.235	Perception	Incorrect
Mars	13.718	Perception	Correct
Mars	14.06	Perception	Correct
Mars	12.491	Perception	Correct
Mars	9.094	Perception	Incorrect
Mars	15.092	Perception	Incorrect
Mars	14.62	Perception	Correct
Mars	15.023	Perception	Correct
Mars	9.965	Perception	Incorrect
Mars	16.436	Perception	Correct
Mars	9.913	Perception	Correct
Mars	9.584	Perception	Incorrect
Mars	13.517	Perception	Incorrect
Mars	12.124	Perception	Incorrect
Mars	7.768	Perception	Incorrect
Mars	14.914	Perception	Correct
Mars	15.778	Perception	Incorrect
Mars	12.346	Perception	Correct
Mars	12.407	Perception	Correct
Mars	14.703	Perception	Correct
Mars	7.83	Perception	Correct
Mars	12.252	Perception	Correct
Mars	1.822	Perception	Incorrect
Mars	1.653	Perception	Correct
Mars	15.789	Perception	Incorrect
Mars	13.199	Perception	Correct
Mars	11.081	Perception	Correct
Mars	1.777	Perception	Incorrect
Mars	11.798	Perception	Correct
Mars	11.073	Perception	Correct
Mars	14.759	Perception	Incorrect
Mars	17.32	Perception	Correct
Mars	9.724	Perception	Correct
Mars	15.244	Perception	Incorrect
Mars	1.53	Perception	Incorrect
Mars	13.978	Perception	Incorrect
Mars	15.036	Perception	Incorrect
Mars	14.142	Perception	Correct
Mars	0.902	Perception	Incorrect
Mars	13.905	Perception	Incorrect
Mars	2.015	Perception	Incorrect
Mars	16.73	Perception	Correct
Mars	14.445	Perception	Incorrect
Mars	15.618	Perception	Correct
Mars	13.906	Perception	Incorrect
Mars	13.289	Perception	Correct
Mars	12.38	Perception	Correct
Mars	10.114	Perception	Correct
Mars	24.172	Perception	Incorrect
Mars	15.015	Perception	Correct
Mars	12.267	Perception	Correct
Mars	1.447	Perception	Correct
Mars	1.249	Perception	Correct
Mars	14.11	Perception	Correct
Mars	3.186	Perception	Incorrect
Mars	15.591	Perception	Correct
Mars	10.313	Perception	Correct
Mars	8.853	Perception	Correct
Mars	8.992	Perception	Incorrect
Mars	13.182	Perception	Correct
Mars	12.508	Perception	Correct
Mars	21.233	Perception	Incorrect
Mars	5.963	Perception	Incorrect
Mars	12.062	Perception	Incorrect
Mars	11.232	Perception	Incorrect
Mars	10.29	Perception	Correct
Mars	10.35	Perception	Correct
Mars	7.384	Perception	Incorrect
Mars	11.029	Perception	Incorrect
Mars	14.614	Perception	Correct
Mars	9.958	Perception	Correct
Mars	13.831	Perception	Incorrect
Mars	10.938	Perception	Incorrect
Mars	16.927	Perception	Incorrect
Mars	15.545	Perception	Correct
Mars	8.909	Perception	Incorrect
Mars	11.126	Perception	Correct
Mars	9.003	Perception	Incorrect
Mars	14.491	Perception	Correct
Mars	20.959	Perception	Incorrect
Mars	14.257	Perception	Correct
Mars	15.495	Perception	Correct
Mars	9.666	Perception	Incorrect
Mars	12.39	Perception	Correct
Mars	4.007	Perception	Correct
Mars	15.079	Perception	Incorrect
Mars	10.606	Perception	Incorrect
Mars	10.915	Perception	Correct
Mars	9.735	Perception	Incorrect
Mars	11.054	Perception	Correct
Mars	11.781	Perception	Correct
Mars	10.081	Perception	Correct
Mars	10.012	Perception	Incorrect
Mars	13.983	Perception	Incorrect
Mars	10.569	Perception	Correct
Mars	12.831	Perception	Correct
Mars	10.046	Perception	Incorrect
Mars	11.034	Perception	Correct
Mars	11.442	Perception	Correct
Mars	3.432	Perception	Incorrect
Mars	14.52	Perception	Incorrect
Mars	10.081	Perception	Incorrect
Mars	11.986	Perception	Correct
Mars	7.724	Perception	Correct
Mars	2.541	Perception	Incorrect
Mars	10.957	Perception	Incorrect
Mars	12.837	Perception	Incorrect
Mars	17.618	Perception	Correct
Mars	20.122	Perception	Incorrect
Mars	13.591	Perception	Correct
Mars	13.104	Perception	Incorrect
Mars	11.518	Perception	Incorrect
Mars	13.029	Perception	Correct
Mars	9.786	Perception	Correct
Mars	13.137	Perception	Correct
Mars	1.22	Perception	Incorrect
Mars	17.411	Perception	Correct
Mars	11.647	Perception	Correct
Mars	21.281	Perception	Correct
Mars	1.255	Perception	Incorrect
Mars	14.791	Perception	Incorrect
Mars	20.835	Perception	Correct
Mars	12.271	Perception	Incorrect
Mars	12.796	Perception	Correct
Mars	14.591	Perception	Correct
Mars	13.919	Perception	Incorrect
Mars	9.941	Perception	Incorrect
Mars	10.222	Perception	Correct
Mars	9.693	Perception	Incorrect
Mars	13.458	Perception	Correct
Mars	12.358	Perception	Incorrect
Mars	10.566	Perception	Incorrect
Mars	10.74	Perception	Correct
Mars	14.363	Perception	Correct
Mars	14.917	Perception	Incorrect
Mars	11.114	Perception	Correct
Mars	13.762	Perception	Correct
Mars	12.247	Perception	Incorrect
Mars	9.061	Perception	Incorrect
Mars	15.374	Perception	Correct
Mars	10.068	Perception	Incorrect
Mars	9.197	Perception	Correct
Mars	11.066	Perception	Incorrect
Mars	14.849	Perception	Correct
Mars	10.909	Perception	Incorrect
Mars	16.476	Perception	Incorrect
Mars	11.209	Perception	Incorrect
Mars	11.442	Perception	Correct
Mars	13.031	Perception	Correct
Mars	12.7	Perception	Correct
Mars	12.391	Perception	Incorrect
Mars	9.615	Perception	Correct
Mars	7.488	Perception	Correct
Mars	11.949	Perception	Incorrect
Mars	12.793	Perception	Incorrect
Mars	11.69	Perception	Correct
Mars	6.197	Perception	Incorrect
Mars	8.662	Perception	Correct
Mars	8.244	Perception	Correct
Mars	9.189	Perception	Incorrect
Mars	8.218	Perception	Incorrect
Mars	7.165	Perception	Incorrect
Mars	7.268	Perception	Incorrect
Mars	8.985	Perception	Incorrect
Mars	3.127	Perception	Incorrect
Mars	1.058	Perception	Correct
Mars	8.676	Perception	Correct
Mars	8.961	Perception	Incorrect
Mars	11.158	Perception	Correct
Mars	7.662	Perception	Incorrect
Mars	8.849	Perception	Correct
Mars	0.886	Perception	Incorrect
Mars	8.835	Perception	Correct
Mars	6.416	Perception	Incorrect
Mars	7.96	Perception	Incorrect
Mars	8.927	Perception	Correct
Mars	8.214	Perception	Correct
Mars	6.585	Perception	Incorrect
Mars	1.269	Perception	Incorrect
Mars	4.134	Perception	Correct
Mars	4.346	Perception	Incorrect
Mars	11.814	Perception	Correct
Mars	9.925	Perception	Incorrect
Mars	16.047	Perception	Incorrect
Mars	14.872	Perception	Incorrect
Mars	12.879	Perception	Correct
Mars	13.786	Perception	Correct
Mars	6.573	Perception	Incorrect
Mars	7.565	Perception	Incorrect
Mars	16.583	Perception	Correct
Mars	10.814	Perception	Correct
Mars	12.486	Perception	Correct
Mars	13.154	Perception	Incorrect
Mars	7.966	Perception	Incorrect
Mars	11.797	Perception	Incorrect
Mars	10.083	Perception	Correct
Mars	1.823	Perception	Correct
Mars	8.704	Perception	Incorrect
Mars	14.216	Perception	Incorrect
Mars	10.006	Perception	Incorrect
Mars	12.034	Perception	Correct
Mars	2.06	Perception	Incorrect
Mars	14.377	Perception	Correct
Mars	9.521	Perception	Incorrect
Mars	10.806	Perception	Correct
Mars	9.446	Perception	Incorrect
Mars	12.848	Perception	Correct
Mars	10.552	Perception	Correct
Mars	14.309	Perception	Correct
Mars	10.628	Perception	Correct
Mars	28.859	Perception	Incorrect
Mars	9.989	Perception	Incorrect
Mars	7.491	Perception	Incorrect
Mars	6.461	Perception	Correct
Mars	5.773	Perception	Incorrect
Mars	8.419	Perception	Correct
Mars	11.234	Perception	Incorrect
Mars	14.964	Perception	Incorrect
Mars	10.655	Perception	Correct
Mars	7.254	Perception	Correct
Mars	10.638	Perception	Incorrect
Mars	9.377	Perception	Correct
Mars	12.843	Perception	Correct
Mars	2.431	Perception	Incorrect
Mars	12.37	Perception	Incorrect
Mars	11.033	Perception	Correct
Mars	12.226	Perception	Correct
Mars	13.279	Perception	Correct
Mars	11.977	Perception	Incorrect
Mars	14.968	Perception	Correct
Mars	14.838	Perception	Incorrect
Mars	10.356	Perception	Correct
Mars	10.474	Perception	Correct
Mars	11.939	Perception	Incorrect
Mars	10.065	Perception	Correct
Mars	10.884	Perception	Correct
Mars	11.506	Perception	Incorrect
Mars	0.839	Perception	Correct
Mars	6.96	Perception	Incorrect
Mars	7.439	Perception	Incorrect
Mars	14.231	Perception	Correct
Mars	21.264	Perception	Incorrect
Mars	9.58	Perception	Correct
Mars	11.664	Perception	Incorrect
Mars	7.755	Perception	Incorrect
Mars	11.942	Perception	Correct
Mars	9.113	Perception	Incorrect
Mars	9.753	Perception	Correct
Mars	9.8	Perception	Correct
Mars	11.392	Perception	Incorrect
Mars	10.344	Perception	Correct
Mars	6.097	Perception	Incorrect
Mars	1.311	Perception	Correct
Mars	10.17	Perception	Incorrect
Mars	10.145	Perception	Incorrect
Mars	9.002	Perception	Incorrect
Mars	13.479	Perception	Incorrect
Mars	13.172	Perception	Correct
Mars	11.772	Perception	Correct
Mars	12.641	Perception	Incorrect
Mars	10.154	Perception	Incorrect
Mars	10.843	Perception	Correct
Mars	9.666	Perception	Correct
Mars	14.697	Perception	Incorrect
Mars	15.679	Perception	Incorrect
Mars	2.713	Perception	Correct
Mars	11.262	Perception	Incorrect
Mars	15.1	Perception	Incorrect
Mars	11.024	Perception	Correct
Mars	12.505	Perception	Correct
Mars	18.161	Perception	Incorrect
Mars	18.914	Perception	Correct
Mars	11.63	Perception	Correct
Mars	12.004	Perception	Correct
Mars	25.414	Perception	Incorrect
Mars	14.058	Perception	Incorrect
Mars	11.576	Perception	Incorrect
Mars	20.643	Perception	Correct
Mars	13.723	Perception	Correct
Mars	19.111	Perception	Incorrect
Mars	19.55	Perception	Incorrect
Mars	17.966	Perception	Correct
Mars	4.138	Perception	Correct
Mars	22.366	Perception	Incorrect
Mars	15.74	Perception	Incorrect
Mars	19.584	Perception	Incorrect
Mars	16.683	Perception	Correct
Mars	16.807	Perception	Correct
Mars	14.813	Perception	Correct
Mars	14.014	Perception	Correct
Mars	14.965	Perception	Incorrect
Mars	12.79	Perception	Incorrect
Mars	9.61	Perception	Correct
Mars	12.66	Perception	Correct
Mars	1.185	Perception	Incorrect
Mars	15.818	Perception	Incorrect
Mars	14.994	Perception	Correct
Mars	10.324	Perception	Incorrect
Mars	18.51	Perception	Correct
Mars	13.401	Perception	Incorrect
Mars	14.076	Perception	Correct
Mars	15.592	Perception	Correct
Mars	9.579	Perception	Incorrect
Mars	13.656	Perception	Correct
Mars	11.246	Perception	Incorrect
Mars	3.321	Perception	Correct
Mars	12.431	Perception	Incorrect
Mars	13.938	Perception	Correct
Mars	9.622	Perception	Incorrect
Mars	15.028	Perception	Incorrect
Mars	11.074	Perception	Incorrect
Mars	14.848	Perception	Correct
Mars	11.172	Perception	Incorrect
Mars	12.158	Perception	Correct
Mars	13.479	Perception	Incorrect
Mars	17.083	Perception	Correct
Mars	17.013	Perception	Correct
Mars	13.62	Perception	Incorrect
Mars	12.26	Perception	Incorrect
Mars	14.58	Perception	Correct
Mars	14.461	Perception	Incorrect
Mars	11.918	Perception	Incorrect
Mars	14.146	Perception	Correct
Mars	13.889	Perception	Incorrect
Mars	15.151	Perception	Incorrect
Mars	16.098	Perception	Incorrect
Mars	13.479	Perception	Incorrect
Mars	15.342	Perception	Correct
Mars	27.165	Perception	Correct
Mars	16.621	Perception	Correct
Mars	12.393	Perception	Incorrect
Mars	11.995	Perception	Incorrect
Mars	16.311	Perception	Correct
Mars	11.969	Perception	Correct
Mars	12.287	Perception	Incorrect
Mars	15.67	Perception	Incorrect
Mars	13.179	Perception	Correct
Mars	13.872	Perception	Incorrect
Mars	21.146	Perception	Correct
Mars	17.569	Perception	Correct
Mars	13.339	Perception	Correct
Mars	10.675	Perception	Incorrect
Mars	26.729	Perception	Correct
Mars	10.36	Perception	Correct
Mars	12.41	Perception	Correct
Mars	13.435	Perception	Incorrect
Mars	10.538	Perception	Correct
Mars	11.274	Perception	Incorrect
Mars	17.759	Perception	Correct
Mars	13.187	Perception	Incorrect
Mars	16.607	Perception	Correct
Mars	15.357	Perception	Correct
Mars	11.147	Perception	Incorrect
Mars	11.337	Perception	Correct
Mars	12.117	Perception	Incorrect
Mars	11.84	Perception	Incorrect
Mars	12.474	Perception	Correct
Mars	11.5	Perception	Correct
Mars	16.26	Perception	Correct
Mars	18.017	Perception	Incorrect
Mars	0.863	Perception	Incorrect
Mars	3.293	Perception	Incorrect
Mars	7.739	Perception	Incorrect
Mars	14.702	Perception	Incorrect
Mars	13.715	Perception	Incorrect
Mars	12.609	Perception	Correct
Mars	21.53	Perception	Incorrect
Mars	2.808	Perception	Correct
Mars	11.858	Perception	Incorrect
Mars	11.165	Perception	Correct
Mars	10.914	Perception	Incorrect
Mars	10.146	Perception	Correct
Mars	13.763	Perception	Incorrect
Mars	12.345	Perception	Correct
Mars	6.198	Perception	Incorrect
Mars	11.439	Perception	Correct
Mars	17.364	Perception	Correct
Mars	14.287	Perception	Incorrect
Mars	4.386	Perception	Correct
Mars	15.45	Perception	Correct
Mars	8.274	Perception	Incorrect
Mars	2.776	Perception	Incorrect
Mars	19.155	Perception	Incorrect
Mars	15.191	Perception	Correct
Mars	10.9	Perception	Incorrect
Mars	0.845	Perception	Correct
Mars	14.385	Perception	Incorrect
Mars	17.087	Perception	Incorrect
Mars	12.5	Perception	Incorrect
Mars	11.659	Perception	Correct
Mars	14.572	Perception	Correct
Mars	15.308	Perception	Incorrect
Mars	12.38	Perception	Correct
Mars	13.59	Perception	Correct
Mars	6.004	Perception	Incorrect
Mars	3.177	Perception	Incorrect
Mars	9.33	Perception	Incorrect
Mars	17.981	Perception	Incorrect
Mars	15.266	Perception	Correct
Mars	11.97	Perception	Correct
Mars	14.493	Perception	Incorrect
Mars	13.749	Perception	Correct
Mars	16.906	Perception	Correct
Mars	14.024	Perception	Correct
Mars	13.155	Perception	Incorrect
Mars	12.695	Perception	Incorrect
Mars	16.1	Perception	Correct
Mars	10.242	Perception	Correct
Mars	10.989	Perception	Correct
Mars	7.288	Perception	Correct
Mars	13.576	Perception	Incorrect
Mars	14.604	Perception	Correct
Mars	12.797	Perception	Incorrect
Mars	11.387	Perception	Incorrect
Mars	10.388	Perception	Incorrect
Mars	9.269	Perception	Correct
Mars	11.633	Perception	Incorrect
Mars	10.822	Perception	Correct
Mars	9.539	Perception	Correct
Mars	12.879	Perception	Incorrect
Mars	21.01	Perception	Incorrect
Mars	10.358	Perception	Incorrect
Mars	10.329	Perception	Incorrect
Mars	17.974	Perception	Incorrect
Mars	10.875	Perception	Correct
Mars	9.937	Perception	Incorrect
Mars	5.638	Perception	Correct
Mars	19.94	Perception	Correct
Mars	16.476	Perception	Correct
Mars	11.67	Perception	Incorrect
Mars	9.69	Perception	Correct
Mars	12.808	Perception	Incorrect
Mars	9.97	Perception	Correct
Mars	19.614	Perception	Correct
Mars	23.208	Perception	Correct
Mars	12.305	Perception	Incorrect
Mars	13.415	Perception	Incorrect
Mars	11.355	Perception	Incorrect
Mars	13.248	Perception	Incorrect
Mars	14.251	Perception	Correct
Mars	13.888	Perception	Correct
Mars	12.367	Perception	Incorrect
Mars	12.014	Perception	Correct
Mars	20.324	Perception	Incorrect
Mars	15.685	Perception	Correct
Mars	14.688	Perception	Correct
Mars	12.399	Perception	Incorrect
Mars	14.728	Perception	Correct
Mars	12.507	Perception	Incorrect
Mars	15.916	Perception	Correct
Mars	18.171	Perception	Incorrect
Mars	18.996	Perception	Correct
Mars	13.298	Perception	Correct
Mars	12.654	Perception	Incorrect
Mars	10.981	Perception	Incorrect
Mars	16.252	Perception	Incorrect
Mars	1.17	Perception	Incorrect
Mars	13.025	Perception	Incorrect
Mars	14.258	Perception	Incorrect
Mars	16.618	Perception	Correct
Mars	17.347	Perception	Incorrect
Mars	10.28	Perception	Incorrect
Mars	14.659	Perception	Correct
Mars	13.109	Perception	Incorrect
Mars	14.572	Perception	Incorrect
Mars	11.905	Perception	Correct
Mars	9.722	Perception	Correct
Mars	14.3	Perception	Correct
Mars	13.045	Perception	Incorrect
Mars	16.649	Perception	Correct
Mars	10.695	Perception	Correct
Mars	12.44	Perception	Incorrect
Mars	18.24	Perception	Correct
Mars	13.39	Perception	Correct
Mars	15.608	Perception	Correct
Mars	12.774	Perception	Incorrect
Mars	14.875	Perception	Correct
Mars	13.438	Perception	Incorrect
Mars	11.525	Perception	Correct
Mars	10.3	Perception	Correct
Mars	15.689	Perception	Correct
Mars	11.091	Perception	Incorrect
Mars	18.26	Perception	Incorrect
Mars	13.936	Perception	Correct
Mars	13.148	Perception	Incorrect
Mars	14.04	Perception	Incorrect
Mars	18.443	Perception	Correct
Mars	13.082	Perception	Correct
Mars	10.922	Perception	Correct
Mars	11.034	Perception	Incorrect
Mars	11.108	Perception	Incorrect
Mars	15.697	Perception	Correct
Mars	12.14	Perception	Incorrect
Mars	17.67	Perception	Incorrect
Mars	17.349	Perception	Correct
Mars	14.232	Perception	Correct
Mars	19.75	Perception	Incorrect
Mars	13.529	Perception	Correct
Mars	10.716	Perception	Incorrect
Mars	12.38	Perception	Correct
Mars	8.697	Perception	Correct
Mars	22.556	Perception	Correct
Mars	9.318	Perception	Incorrect
Mars	1.233	Perception	Incorrect
Mars	5.57	Perception	Incorrect
Mars	4.771	Perception	Incorrect
Mars	7.164	Perception	Correct
Mars	12.712	Perception	Incorrect
Mars	11.048	Perception	Incorrect
Mars	10.359	Perception	Incorrect
Mars	13.884	Perception	Correct
Mars	13.499	Perception	Correct
Mars	12.689	Perception	Correct
Mars	14.301	Perception	Incorrect
Mars	18.444	Perception	Incorrect
Mars	16.688	Perception	Correct
Mars	0.81	Perception	Incorrect
Mars	16.938	Perception	Correct
Mars	0.841	Perception	Incorrect
Mars	14.107	Perception	Incorrect
Mars	15.529	Perception	Incorrect
Mars	15.142	Perception	Incorrect
Mars	15.343	Perception	Correct
Mars	13.064	Perception	Correct
Mars	12.413	Perception	Correct
Mars	13.112	Perception	Correct
Mars	12.711	Perception	Incorrect
Mars	11.344	Perception	Incorrect
Mars	9.175	Perception	Correct
Mars	11.929	Perception	Correct
Mars	11.624	Perception	Incorrect
Mars	13.139	Perception	Correct
Mars	15.096	Perception	Incorrect
Mars	16.103	Perception	Correct
Mars	21.469	Perception	Correct
Mars	14.794	Perception	Incorrect
Mars	20.802	Perception	Incorrect
Mars	16.789	Perception	Correct
Mars	16.453	Perception	Correct
Mars	12.939	Perception	Correct
Mars	13.221	Perception	Correct
Mars	15.733	Perception	Correct
Mars	17.8	Perception	Incorrect
Mars	15.864	Perception	Correct
Mars	15.392	Perception	Correct
Mars	19.284	Perception	Correct
Mars	13.052	Perception	Correct
Mars	16.976	Perception	Incorrect
Mars	13.472	Perception	Correct
Mars	10.892	Perception	Incorrect
Mars	17.101	Perception	Incorrect
Mars	18.462	Perception	Correct
Mars	12.588	Perception	Correct
Mars	11.526	Perception	Incorrect
Mars	11.506	Perception	Correct
Mars	13.51	Perception	Incorrect
Mars	14.496	Perception	Incorrect
Mars	13.864	Perception	Incorrect
Mars	13.875	Perception	Correct
Mars	15.191	Perception	Correct
Mars	9.175	Perception	Incorrect
Mars	11.169	Perception	Incorrect
Mars	13.576	Perception	Correct
Mars	9.44	Perception	Incorrect
Mars	11.999	Perception	Correct
Mars	10.476	Perception	Correct
Mars	13.018	Perception	Correct
Mars	8.61	Perception	Correct
Mars	13.289	Perception	Incorrect
Mars	11.987	Perception	Incorrect
Mars	9.144	Perception	Incorrect
Mars	13.766	Perception	Correct
Mars	10.416	Perception	Correct
Mars	11.221	Perception	Incorrect
Mars	14.499	Perception	Correct
Mars	10.946	Perception	Correct
Mars	13.359	Perception	Correct
Mars	6.866	Perception	Incorrect
Neptune	19.274	Perception	Correct
Neptune	8.056	Perception	Incorrect
Neptune	14.864	Perception	Incorrect
Neptune	0.829	Perception	Incorrect
Neptune	14.124	Perception	Correct
Neptune	18.109	Perception	Correct
Neptune	13.416	Perception	Incorrect
Neptune	8.505	Perception	Incorrect
Neptune	23.018	Perception	Correct
Neptune	5.643	Perception	Incorrect
Neptune	14.782	Perception	Correct
Neptune	10.597	Perception	Correct
Neptune	10.783	Perception	Incorrect
Neptune	14.833	Perception	Incorrect
Neptune	12.108	Perception	Incorrect
Neptune	11.45	Perception	Correct
Neptune	10.671	Perception	Incorrect
Neptune	6.475	Perception	Incorrect
Neptune	10.089	Perception	Incorrect
Neptune	9.456	Perception	Correct
Neptune	10.986	Perception	Correct
Neptune	13.219	Perception	Correct
Neptune	19.932	Perception	Incorrect
Neptune	11.468	Perception	Incorrect
Neptune	12.677	Perception	Correct
Neptune	9.106	Perception	Correct
Neptune	12.968	Perception	Incorrect
Neptune	7.66	Perception	Incorrect
Neptune	15.453	Perception	Correct
Neptune	13.439	Perception	Incorrect
Neptune	17.018	Perception	Incorrect
Neptune	12.844	Perception	Incorrect
Neptune	9.416	Perception	Incorrect
Neptune	10.67	Perception	Incorrect
Neptune	14.378	Perception	Correct
Neptune	12.281	Perception	Correct
Neptune	8.932	Perception	Incorrect
Neptune	23.037	Perception	Incorrect
Neptune	5.817	Perception	Incorrect
Neptune	7.376	Perception	Incorrect
Neptune	14.587	Perception	Incorrect
Neptune	8.635	Perception	Incorrect
Neptune	6.364	Perception	Incorrect
Neptune	16.831	Perception	Correct
Neptune	10.998	Perception	Incorrect
Neptune	29.432	Perception	Correct
Neptune	12.981	Perception	Incorrect
Neptune	15.907	Perception	Correct
Neptune	10.467	Perception	Incorrect
Neptune	18.313	Perception	Correct
Neptune	17.921	Perception	Incorrect
Neptune	13.443	Perception	Incorrect
Neptune	21.02	Perception	Correct
Neptune	19.304	Perception	Correct
Neptune	21.883	Perception	Incorrect
Neptune	8.547	Perception	Correct
Neptune	15.036	Perception	Incorrect
Neptune	13.633	Perception	Incorrect
Neptune	12.702	Perception	Incorrect
Neptune	14.127	Perception	Correct
Neptune	26.183	Perception	Correct
Neptune	10.634	Perception	Correct
Neptune	18.273	Perception	Correct
Neptune	19.862	Perception	Correct
Neptune	24.928	Perception	Incorrect
Neptune	13.786	Perception	Incorrect
Neptune	26.585	Perception	Correct
Neptune	17.466	Perception	Incorrect
Neptune	20.483	Perception	Incorrect
Neptune	11.786	Perception	Correct
[truncated: 1,678 more rows]

[truncated: 2 more sheets: Fig 6d, Fig 7e]
